# Supplementary material for: Integrative microRNA and mRNA deep-sequencing expression profiling in endemic Burkitt lymphoma
Source: BMC Cancer. 2017 Nov 13;17:761. doi: 10.1186/s12885-017-3711-9 (PMC5683570; doi:10.1186/s12885-017-3711-9)
Supplement: Supplementary file 4 — Enriched gene sets. (XLSX 11 kb) [file 12885_2017_3711_MOESM4_ESM.xlsx]

## Sheet: eBL_vs_GC_h_all_v5.SUMMARY.RESU
GS	SIZE	SOURCE	ES	NES	NOM p-val	FDR q-val	FWER p-val	Tag %	Gene %	Signal	FDR (median)	glob.p.val
HALLMARK_MYC_TARGETS_V1	194	http://www.broadinstitute.org/gsea/msigdb/cards/HALLMARK_MYC_TARGETS_V1	0.45071	1.7518	0.04605	0.13258	0.1504	0.979	0.49	0.513	0	0.062
HALLMARK_MYC_TARGETS_V2	55	http://www.broadinstitute.org/gsea/msigdb/cards/HALLMARK_MYC_TARGETS_V2	0.31642	1.1447	0.308	0.72438	0.8907	0.891	0.339	0.594	0.69231	0.299
HALLMARK_G2M_CHECKPOINT	181	http://www.broadinstitute.org/gsea/msigdb/cards/HALLMARK_G2M_CHECKPOINT	0.1787	1.1057	0.2944	0.5721	0.9057	0.862	0.542	0.406	0.56777	0.128
HALLMARK_DNA_REPAIR	118	http://www.broadinstitute.org/gsea/msigdb/cards/HALLMARK_DNA_REPAIR	0.19046	1.0954	0.2982	0.44699	0.9087	0.941	0.688	0.298	0.44595	0.025
HALLMARK_E2F_TARGETS	190	http://www.broadinstitute.org/gsea/msigdb/cards/HALLMARK_E2F_TARGETS	0.20202	1.0572	0.2936	0.42079	0.9228	0.889	0.572	0.392	0.41053	0.005
HALLMARK_OXIDATIVE_PHOSPHORYLATION	187	http://www.broadinstitute.org/gsea/msigdb/cards/HALLMARK_OXIDATIVE_PHOSPHORYLATION	0.10129	0.75789	0.6902	0.75837	0.989	0.717	0.357	0.473	0.81017	0.066

## Sheet: Definations
Additional file 4: Enriched Gene Sets
Column Definitions:
GS	Gene Set
ES	Enrichment Score
NES	Nominal enrichment score
