# Supplementary material for: Integrative microRNA and mRNA deep-sequencing expression profiling in endemic Burkitt lymphoma
Source: BMC Cancer. 2017 Nov 13;17:761. doi: 10.1186/s12885-017-3711-9 (PMC5683570; doi:10.1186/s12885-017-3711-9)
Supplement: Supplementary file 5 — Validated target gene of the DE miRNAs in eBL compared to germinal center B cells. (XLSX 833 kb) [file 12885_2017_3711_MOESM5_ESM.xlsx]

## Sheet: Definations
Additional file 5: Validated target genes of differentially expressed miRNAs
This spreadsheet includes a list of experimentally validated miRNA target genes for DE miRNAs
Column Definitions:
miRNA	Official mature miRNA name for human (hsa)
MIMATid	Accession number for the mature miRNA
Gene	Official gene symbol
EntrezID	Official entrez gene ID by NCBI
PMID	PubMed ID miRNA-mRNA Interaction
	Upregulated gene/miRNA
	Downregulated gene/miRNA

## Sheet: Validated targets inversely exp
Validated DE Gene targets (inversely expressed) of the DE miRNAs
miRNA	MIMATid	Gene	EntrezID	PMID
hsa-miR-320a	MIMAT0000510	ANP32B	10541	23622248
hsa-miR-30b-5p	MIMAT0000420	ASB3	51130	22473208
hsa-miR-30e-5p	MIMAT0000692	ASB3	51130	22473208
hsa-miR-19b-3p	MIMAT0000074	ATM	472	20371350
hsa-miR-26a-5p	MIMAT0000082	ATM	472	24211747
hsa-miR-30b-5p	MIMAT0000420	ATM	472	22473208
hsa-miR-30e-5p	MIMAT0000692	ATM	472	22473208
hsa-miR-92a-3p	MIMAT0000092	ATM	472	23622248
hsa-miR-186-5p	MIMAT0000456	BLOC1S6	26258	19536157
hsa-miR-30b-5p	MIMAT0000420	BLOC1S6	26258	20371350
hsa-miR-26a-5p	MIMAT0000082	BMP2K	55589	20371350
hsa-let-7b-5p	MIMAT0000063	BMP7	655	23622248
hsa-miR-24-3p	MIMAT0000080	BMP7	655	23824327
hsa-miR-130a-3p	MIMAT0000425	BRWD1	54014	23313552
hsa-miR-130a-3p	MIMAT0000425	BRWD1	54014	21572407
hsa-miR-182-5p	MIMAT0000259	BRWD1	54014	23313552
hsa-miR-183-5p	MIMAT0000261	BRWD1	54014	23313552
hsa-miR-19b-3p	MIMAT0000074	BRWD1	54014	23313552
hsa-miR-19b-3p	MIMAT0000074	BRWD1	54014	21572407
hsa-miR-103a-3p	MIMAT0000101	C20orf27	54976	20371350
hsa-miR-320a	MIMAT0000510	C20orf27	54976	23622248
hsa-miR-423-5p	MIMAT0004748	C20orf27	54976	23592263
hsa-miR-21-3p	MIMAT0004494	C4orf32	132720	23446348
hsa-miR-30e-3p	MIMAT0000693	CCDC86	79080	23592263
hsa-miR-486-5p	MIMAT0002177	CD40	958	19475450
hsa-miR-16-5p	MIMAT0000069	CDK17	5128	20371350
hsa-miR-26a-5p	MIMAT0000082	CFLAR	8837	23622248
hsa-miR-92a-3p	MIMAT0000092	CMTM6	54918	23622248
hsa-let-7f-5p	MIMAT0000067	COPS6	10980	21530537
hsa-miR-16-5p	MIMAT0000069	CYB561A3	220002	20371350
hsa-miR-19b-3p	MIMAT0000074	DCP2	167227	22473208
hsa-miR-92a-3p	MIMAT0000092	DCP2	167227	23622248
hsa-miR-92a-3p	MIMAT0000092	DMXL1	1657	23622248
hsa-miR-16-5p	MIMAT0000069	DNAJC10	54431	21572407
hsa-miR-20a-5p	MIMAT0000075	DNAJC10	54431	23446348
hsa-miR-21-3p	MIMAT0004494	DNAJC10	54431	20371350
hsa-miR-20a-5p	MIMAT0000075	DUSP2	1844	22012620
hsa-miR-340-5p	MIMAT0004692	DUSP2	1844	22012620
hsa-miR-423-5p	MIMAT0004748	FKBP4	2288	23622248
hsa-miR-182-5p	MIMAT0000259	FMNL3	91010	23622248
hsa-miR-20a-5p	MIMAT0000075	FMNL3	91010	22473208
hsa-miR-1260b	MIMAT0015041	FUS	2521	23622248
hsa-miR-221-3p	MIMAT0000278	FUS	2521	23622248
hsa-miR-331-3p	MIMAT0000760	FUS	2521	23622248
hsa-let-7b-5p	MIMAT0000063	GPATCH4	54865	18668040
hsa-miR-92a-3p	MIMAT0000092	HERC1	8925	23622248
hsa-miR-16-5p	MIMAT0000069	HIST1H1C	3006	23622248
hsa-miR-186-5p	MIMAT0000456	HIST1H1C	3006	23622248
hsa-miR-27b-3p	MIMAT0000419	HIST1H1C	3006	23622248
hsa-miR-186-5p	MIMAT0000456	HIST1H1E	3008	23622248
hsa-miR-92a-3p	MIMAT0000092	HIST1H1E	3008	23622248
hsa-miR-16-5p	MIMAT0000069	HIST1H2BC	8347	23622248
hsa-miR-20a-5p	MIMAT0000075	HIST1H2BD	3017	21572407
hsa-miR-16-5p	MIMAT0000069	HIST1H2BK	85236	23622248
hsa-miR-186-5p	MIMAT0000456	HIST1H2BK	85236	23622248
hsa-miR-1260b	MIMAT0015041	HNRNPA3	220988	23622248
hsa-miR-221-3p	MIMAT0000278	HNRNPD	3184	20371350
hsa-miR-222-3p	MIMAT0000279	HNRNPD	3184	23622248
hsa-miR-16-5p	MIMAT0000069	INO80D	54891	23622248
hsa-miR-340-5p	MIMAT0004692	INO80D	54891	22291592
hsa-miR-10a-5p	MIMAT0000253	IRGQ	126298	21572407
hsa-miR-92a-3p	MIMAT0000092	IRGQ	126298	23622248
hsa-miR-183-5p	MIMAT0000261	ITPKB	3707	23622248
hsa-miR-186-5p	MIMAT0000456	ITPKB	3707	23622248
hsa-miR-20a-5p	MIMAT0000075	ITPKB	3707	22473208
hsa-miR-16-5p	MIMAT0000069	ITPR1	3708	22473208
hsa-miR-19b-3p	MIMAT0000074	ITPR1	3708	22473208
hsa-miR-340-5p	MIMAT0004692	ITPR1	3708	20371350
hsa-miR-340-5p	MIMAT0004692	ITPR1	3708	23592263
hsa-miR-92a-3p	MIMAT0000092	ITPR1	3708	20371350
hsa-miR-92b-3p	MIMAT0003218	ITPR1	3708	20371350
hsa-miR-186-5p	MIMAT0000456	ITSN2	50618	23622248
hsa-miR-27b-3p	MIMAT0000419	ITSN2	50618	23592263
hsa-miR-16-5p	MIMAT0000069	KATNAL1	84056	20371350
hsa-miR-186-5p	MIMAT0000456	KATNAL1	84056	20371350
hsa-miR-19b-3p	MIMAT0000074	KATNAL1	84056	20371350
hsa-miR-20a-5p	MIMAT0000075	KATNAL1	84056	22473208
hsa-miR-340-5p	MIMAT0004692	KIAA1109	84162	21572407
hsa-miR-92a-3p	MIMAT0000092	KIAA1109	84162	22473208
hsa-miR-92b-3p	MIMAT0003218	KIAA1109	84162	22473208
hsa-miR-10a-5p	MIMAT0000253	KLHL6	89857	23622248
hsa-miR-27b-3p	MIMAT0000419	LCOR	84458	23622248
hsa-miR-30b-5p	MIMAT0000420	LCOR	84458	21572407
hsa-miR-30e-5p	MIMAT0000692	LCOR	84458	21572407
hsa-miR-92a-3p	MIMAT0000092	LCOR	84458	22012620
hsa-miR-92b-3p	MIMAT0003218	LCOR	84458	22012620
hsa-miR-24-3p	MIMAT0000080	LDHA	3939	23824327
hsa-miR-331-3p	MIMAT0000760	LDHA	3939	23622248
hsa-miR-30b-5p	MIMAT0000420	LHFPL2	10184	22473208
hsa-miR-30e-5p	MIMAT0000692	LHFPL2	10184	22473208
hsa-miR-92a-3p	MIMAT0000092	LHFPL2	10184	20371350
hsa-miR-92b-3p	MIMAT0003218	LHFPL2	10184	20371350
hsa-miR-148a-3p	MIMAT0000243	LNPEP	4012	20371350
hsa-miR-27b-3p	MIMAT0000419	LPIN1	23175	22815788
hsa-miR-92a-3p	MIMAT0000092	LPIN1	23175	23622248
hsa-miR-92a-3p	MIMAT0000092	LRRC37A2	474170	23622248
hsa-miR-16-5p	MIMAT0000069	MACF1	23499	18668040
hsa-miR-19b-3p	MIMAT0000074	MACF1	23499	22473208
hsa-miR-92a-3p	MIMAT0000092	MACF1	23499	23622248
hsa-miR-182-5p	MIMAT0000259	MALT1	10892	22012620
hsa-miR-19b-3p	MIMAT0000074	MALT1	10892	22012620
hsa-miR-26a-5p	MIMAT0000082	MAN2A1	4124	22473208
hsa-miR-532-5p	MIMAT0002888	MAN2A1	4124	21572407
hsa-miR-92a-3p	MIMAT0000092	MAN2A1	4124	22473208
hsa-miR-92b-3p	MIMAT0003218	MAN2A1	4124	22473208
hsa-miR-92a-3p	MIMAT0000092	MEF2C	4208	23622248
hsa-miR-320a	MIMAT0000510	MIF	4282	23622248
hsa-miR-92a-3p	MIMAT0000092	MTMR14	64419	23622248
hsa-let-7a-5p	MIMAT0000062	MYC	4609	20033209
hsa-let-7b-5p	MIMAT0000063	MYC	4609	23622248
hsa-let-7d-5p	MIMAT0000065	MYC	4609	24510096
hsa-let-7e-5p	MIMAT0000066	MYC	4609	24510096
hsa-let-7f-5p	MIMAT0000067	MYC	4609	19956384
hsa-let-7g-5p	MIMAT0000414	MYC	4609	20309945
hsa-miR-222-3p	MIMAT0000279	MYC	4609	24510096
hsa-miR-24-3p	MIMAT0000080	MYC	4609	19748357
hsa-miR-30e-3p	MIMAT0000693	MYC	4609	20371350
hsa-miR-30e-3p	MIMAT0000693	MYC	4609	21572407
hsa-miR-320a	MIMAT0000510	MYC	4609	23622248
hsa-miR-320b	MIMAT0005792	MYC	4609	23622248
hsa-miR-423-5p	MIMAT0004748	MYC	4609	23622248
hsa-miR-30b-5p	MIMAT0000420	MYO1E	4643	20371350
hsa-miR-221-3p	MIMAT0000278	NCL	4691	23622248
hsa-miR-20a-5p	MIMAT0000075	NFAT5	10725	20371350
hsa-miR-30b-5p	MIMAT0000420	NFAT5	10725	22473208
hsa-miR-30e-5p	MIMAT0000692	NFAT5	10725	22473208
hsa-miR-27b-3p	MIMAT0000419	NLK	51701	23592263
hsa-miR-92b-3p	MIMAT0003218	NLK	51701	23416699
hsa-miR-320a	MIMAT0000510	NPM3	10360	23446348
hsa-miR-320b	MIMAT0005792	NPM3	10360	23446348
hsa-let-7b-5p	MIMAT0000063	NT5DC2	64943	23622248
hsa-let-7e-5p	MIMAT0000066	NT5DC2	64943	23622248
hsa-miR-221-3p	MIMAT0000278	NT5DC2	64943	23622248
hsa-miR-30b-5p	MIMAT0000420	OPHN1	4983	20371350
hsa-miR-30e-5p	MIMAT0000692	OPHN1	4983	20371350
hsa-miR-16-5p	MIMAT0000069	ORC4	5000	20371350
hsa-miR-16-5p	MIMAT0000069	OXNAD1	92106	18668040
hsa-let-7b-5p	MIMAT0000063	PABPC1	26986	23622248
hsa-miR-423-5p	MIMAT0004748	PABPC1	26986	23622248
hsa-miR-16-5p	MIMAT0000069	PAG1	55824	20371350
hsa-miR-423-5p	MIMAT0004748	PCBP1	5093	23622248
hsa-let-7b-5p	MIMAT0000063	PCBP2	5094	23622248
hsa-let-7e-5p	MIMAT0000066	PCBP2	5094	23622248
hsa-miR-222-3p	MIMAT0000279	PCBP2	5094	23622248
hsa-miR-320a	MIMAT0000510	PCBP2	5094	23622248
hsa-miR-16-5p	MIMAT0000069	PHC3	80012	20371350
hsa-miR-186-5p	MIMAT0000456	PHC3	80012	22012620
hsa-miR-20a-5p	MIMAT0000075	PHF6	84295	22473208
hsa-miR-10a-5p	MIMAT0000253	PIK3CG	5294	24522205
hsa-miR-26a-5p	MIMAT0000082	PIKFYVE	200576	23622248
hsa-miR-130a-3p	MIMAT0000425	RAB11FIP1	80223	23824327
hsa-miR-20a-5p	MIMAT0000075	RAB11FIP1	80223	22473208
hsa-miR-19b-3p	MIMAT0000074	RAB8B	51762	22473208
hsa-miR-92a-3p	MIMAT0000092	RAB8B	51762	22473208
hsa-miR-92b-3p	MIMAT0003218	RAB8B	51762	22473208
hsa-miR-20a-5p	MIMAT0000075	RABGAP1L	9910	23313552
hsa-miR-16-5p	MIMAT0000069	REL	5966	20371350
hsa-miR-92a-3p	MIMAT0000092	REL	5966	21572407
hsa-miR-92b-3p	MIMAT0003218	REL	5966	21572407
hsa-miR-16-5p	MIMAT0000069	RELT	84957	22473208
hsa-miR-183-5p	MIMAT0000261	RPAP2	79871	23622248
hsa-miR-130a-3p	MIMAT0000425	SAMD8	142891	21572407
hsa-miR-19b-3p	MIMAT0000074	SAMD8	142891	20371350
hsa-miR-20a-5p	MIMAT0000075	SAMD8	142891	21572407
hsa-miR-10a-5p	MIMAT0000253	SFT2D2	375035	23824327
hsa-miR-186-5p	MIMAT0000456	SFT2D2	375035	21572407
hsa-miR-16-5p	MIMAT0000069	SLC12A2	6558	18668040
hsa-miR-20a-5p	MIMAT0000075	SLC35F5	80255	22473208
hsa-miR-183-5p	MIMAT0000261	SMG1	23049	21572407
hsa-miR-183-5p	MIMAT0000261	SMG1	23049	23592263
hsa-miR-19b-3p	MIMAT0000074	SMG1	23049	20371350
hsa-miR-92a-3p	MIMAT0000092	SMG1	23049	22473208
hsa-miR-92b-3p	MIMAT0003218	SMG1	23049	23622248
hsa-miR-16-5p	MIMAT0000069	SNX11	29916	22473208
hsa-miR-20a-5p	MIMAT0000075	SOD2	6648	22012620
hsa-miR-340-5p	MIMAT0004692	SOD2	6648	22012620
hsa-miR-423-5p	MIMAT0004748	SOX12	6666	23592263
hsa-miR-320a	MIMAT0000510	SRM	6723	23622248
hsa-miR-423-5p	MIMAT0004748	SRM	6723	20371350
hsa-miR-221-3p	MIMAT0000278	SRP68	6730	23622248
hsa-miR-320a	MIMAT0000510	SRP68	6730	23622248
hsa-miR-320b	MIMAT0005792	SRP68	6730	23622248
hsa-miR-20a-5p	MIMAT0000075	STAT3	6774	23059786
hsa-miR-92a-3p	MIMAT0000092	STAT3	6774	23622248
hsa-miR-340-5p	MIMAT0004692	SULT1B1	27284	22012620
hsa-miR-92a-3p	MIMAT0000092	TACC1	6867	22473208
hsa-miR-92b-3p	MIMAT0003218	TACC1	6867	22473208
hsa-miR-30e-5p	MIMAT0000692	TBC1D8B	54885	23622248
hsa-miR-16-5p	MIMAT0000069	TEP1	7011	23622248
hsa-miR-1260a	MIMAT0005911	TFDP2	7029	19536157
hsa-miR-1260b	MIMAT0015041	TFDP2	7029	19536157
hsa-miR-24-3p	MIMAT0000080	TFDP2	7029	23824327
hsa-miR-16-5p	MIMAT0000069	TLE4	7091	20371350
hsa-miR-186-5p	MIMAT0000456	TLE4	7091	20371350
hsa-miR-183-5p	MIMAT0000261	TMED8	283578	23824327
hsa-miR-24-3p	MIMAT0000080	TOP1	7150	19748357
hsa-miR-769-5p	MIMAT0003886	TRAF1	7185	23824327
hsa-miR-222-3p	MIMAT0000279	TRAP1	10131	23622248
hsa-miR-331-3p	MIMAT0000760	TRAP1	10131	23622248
hsa-miR-10a-5p	MIMAT0000253	TSPAN33	340348	23622248
hsa-let-7b-5p	MIMAT0000063	TTLL12	23170	18668040
hsa-let-7e-5p	MIMAT0000066	TTLL12	23170	23622248
hsa-miR-140-3p	MIMAT0004597	TTLL12	23170	23592263
hsa-miR-222-3p	MIMAT0000279	TXN	7295	23622248
hsa-let-7b-5p	MIMAT0000063	UCK2	7371	18668040
hsa-miR-140-3p	MIMAT0004597	UCK2	7371	23592263
hsa-miR-24-3p	MIMAT0000080	UCK2	7371	23592263
hsa-miR-20a-5p	MIMAT0000075	UGCG	7357	23592263
hsa-miR-27b-3p	MIMAT0000419	UGCG	7357	23592263
hsa-miR-27b-3p	MIMAT0000419	UGCG	7357	23824327
hsa-miR-660-5p	MIMAT0003338	UGCG	7357	23592263
hsa-miR-186-5p	MIMAT0000456	VPS13B	157680	23622248
hsa-miR-30e-5p	MIMAT0000692	VPS13B	157680	23622248
hsa-miR-186-5p	MIMAT0000456	VPS13C	54832	23622248
hsa-miR-20a-5p	MIMAT0000075	VPS13C	54832	22473208
hsa-miR-10a-5p	MIMAT0000253	WDR74	54663	23622248
hsa-miR-20a-5p	MIMAT0000075	ZBTB37	84614	20371350
hsa-miR-92a-3p	MIMAT0000092	ZNF277	11179	20371350
hsa-miR-92b-3p	MIMAT0003218	ZNF277	11179	20371350
hsa-miR-20a-5p	MIMAT0000075	ZNF780A	284323	23446348

## Sheet: Target genes of DE miRNAs
All Validated Gene targets of the DE miRNAs
miRNA	MIMATid	Gene	EntrezID	PMID
hsa-let-7a-5p	MIMAT0000062	NRAS	4893	15766527
hsa-let-7a-5p	MIMAT0000062	KRAS	3845	15766527
hsa-let-7a-5p	MIMAT0000062	LIN28A	79727	16495412
hsa-let-7a-5p	MIMAT0000062	MYC	4609	16651716
hsa-let-7a-5p	MIMAT0000062	KRAS	3845	16651716
hsa-let-7a-5p	MIMAT0000062	NF2	4771	17220301
hsa-let-7a-5p	MIMAT0000062	BCL2	596	17260024
hsa-let-7a-5p	MIMAT0000062	NFKB1	4790	17260024
hsa-let-7a-5p	MIMAT0000062	HMGA2	8091	17322030
hsa-let-7a-5p	MIMAT0000062	HMGA2	8091	17600087
hsa-let-7a-5p	MIMAT0000062	RAVER2	55225	17637574
hsa-let-7a-5p	MIMAT0000062	TRIM71	131405	17890240
hsa-let-7a-5p	MIMAT0000062	FOXA1	3169	17890240
hsa-let-7a-5p	MIMAT0000062	NR1I2	8856	17890240
hsa-let-7a-5p	MIMAT0000062	VDR	7421	17890240
hsa-let-7a-5p	MIMAT0000062	MYC	4609	17942906
hsa-let-7a-5p	MIMAT0000062	ZFP36L1	677	17942906
hsa-let-7a-5p	MIMAT0000062	THBS1	7057	17942906
hsa-let-7a-5p	MIMAT0000062	TUSC2	11334	17942906
hsa-let-7a-5p	MIMAT0000062	SLC20A1	6574	17942906
hsa-let-7a-5p	MIMAT0000062	NEFM	4741	17942906
hsa-let-7a-5p	MIMAT0000062	MEIS1	4211	17942906
hsa-let-7a-5p	MIMAT0000062	EGR3	1960	17942906
hsa-let-7a-5p	MIMAT0000062	HNRNPDL	9987	17942906
hsa-let-7a-5p	MIMAT0000062	AMMECR1	9949	17942906
hsa-let-7a-5p	MIMAT0000062	IGF2	3481	17974952
hsa-let-7a-5p	MIMAT0000062	HMGA2	8091	18083101
hsa-let-7a-5p	MIMAT0000062	HRAS	3265	18083101
hsa-let-7a-5p	MIMAT0000062	HMGA2	8091	18413822
hsa-let-7a-5p	MIMAT0000062	PRDM1	639	18583325
hsa-let-7a-5p	MIMAT0000062	ITGB3	3690	18679415
hsa-let-7a-5p	MIMAT0000062	DICER1	23405	18700235
hsa-let-7a-5p	MIMAT0000062	CASP3	836	18758960
hsa-let-7a-5p	MIMAT0000062	CASP8	841	18758960
hsa-let-7a-5p	MIMAT0000062	CASP9	842	18758960
hsa-let-7a-5p	MIMAT0000062	TRIM71	131405	18829576
hsa-let-7a-5p	MIMAT0000062	NRAS	4893	19110058
hsa-let-7a-5p	MIMAT0000062	APP	351	19110058
hsa-let-7a-5p	MIMAT0000062	E2F1	1869	19110058
hsa-let-7a-5p	MIMAT0000062	HMGA2	8091	19179606
hsa-let-7a-5p	MIMAT0000062	HMGA1	3159	19179606
hsa-let-7a-5p	MIMAT0000062	NAP1L1	4673	19536157
hsa-let-7a-5p	MIMAT0000062	PAFAH2	5051	19536157
hsa-let-7a-5p	MIMAT0000062	UHRF2	115426	19818775
hsa-let-7a-5p	MIMAT0000062	TMED7	51014	19818775
hsa-let-7a-5p	MIMAT0000062	CDKN1A	1026	19818775
hsa-let-7a-5p	MIMAT0000062	IL6	3569	19878981
hsa-let-7a-5p	MIMAT0000062	MYC	4609	20033209
hsa-let-7a-5p	MIMAT0000062	KRAS	3845	20033209
hsa-let-7a-5p	MIMAT0000062	AGO4	192670	20144220
hsa-let-7a-5p	MIMAT0000062	NKIRAS2	28511	20351193
hsa-let-7a-5p	MIMAT0000062	TRIM71	131405	20371350
hsa-let-7a-5p	MIMAT0000062	HMGA2	8091	20371350
hsa-let-7a-5p	MIMAT0000062	SLC20A1	6574	20371350
hsa-let-7a-5p	MIMAT0000062	SMARCAD1	56916	20371350
hsa-let-7a-5p	MIMAT0000062	FBXW2	26190	20371350
hsa-let-7a-5p	MIMAT0000062	ARID3B	10620	20371350
hsa-let-7a-5p	MIMAT0000062	RBFOX2	23543	20371350
hsa-let-7a-5p	MIMAT0000062	NHLRC3	387921	20371350
hsa-let-7a-5p	MIMAT0000062	BACH1	571	20371350
hsa-let-7a-5p	MIMAT0000062	PCGF3	10336	20371350
hsa-let-7a-5p	MIMAT0000062	GRPEL2	134266	20371350
hsa-let-7a-5p	MIMAT0000062	PDE12	201626	20371350
hsa-let-7a-5p	MIMAT0000062	CALU	813	20371350
hsa-let-7a-5p	MIMAT0000062	C5orf51	285636	20371350
hsa-let-7a-5p	MIMAT0000062	CLDN12	9069	20371350
hsa-let-7a-5p	MIMAT0000062	C1orf21	81563	20371350
hsa-let-7a-5p	MIMAT0000062	BZW1	9689	20371350
hsa-let-7a-5p	MIMAT0000062	MIEF1	54471	20371350
hsa-let-7a-5p	MIMAT0000062	ATXN7L3B	552889	20371350
hsa-let-7a-5p	MIMAT0000062	ZBTB5	9925	20371350
hsa-let-7a-5p	MIMAT0000062	FAM43A	131583	20371350
hsa-let-7a-5p	MIMAT0000062	PLEKHO1	51177	20371350
hsa-let-7a-5p	MIMAT0000062	STRN	6801	20371350
hsa-let-7a-5p	MIMAT0000062	SLC10A7	84068	20371350
hsa-let-7a-5p	MIMAT0000062	SEMA4C	54910	20371350
hsa-let-7a-5p	MIMAT0000062	RNF44	22838	20371350
hsa-let-7a-5p	MIMAT0000062	MBD2	8932	20371350
hsa-let-7a-5p	MIMAT0000062	KPNA5	3841	20371350
hsa-let-7a-5p	MIMAT0000062	SMC1A	8243	20371350
hsa-let-7a-5p	MIMAT0000062	NUP155	9631	20371350
hsa-let-7a-5p	MIMAT0000062	IGDCC4	57722	20371350
hsa-let-7a-5p	MIMAT0000062	FIGN	55137	20371350
hsa-let-7a-5p	MIMAT0000062	COIL	8161	20371350
hsa-let-7a-5p	MIMAT0000062	DIABLO	56616	20371350
hsa-let-7a-5p	MIMAT0000062	AK4	205	20371350
hsa-let-7a-5p	MIMAT0000062	ZNF566	84924	20371350
hsa-let-7a-5p	MIMAT0000062	YOD1	55432	20371350
hsa-let-7a-5p	MIMAT0000062	CD59	966	20371350
hsa-let-7a-5p	MIMAT0000062	WASL	8976	20371350
hsa-let-7a-5p	MIMAT0000062	RBM12B	389677	20371350
hsa-let-7a-5p	MIMAT0000062	ZNF200	7752	20371350
hsa-let-7a-5p	MIMAT0000062	LRIG3	121227	20371350
hsa-let-7a-5p	MIMAT0000062	IGF2BP3	10643	20371350
hsa-let-7a-5p	MIMAT0000062	BEND4	389206	20371350
hsa-let-7a-5p	MIMAT0000062	ZNF611	81856	20371350
hsa-let-7a-5p	MIMAT0000062	PMPCA	23203	20371350
hsa-let-7a-5p	MIMAT0000062	MCF2L2	23101	20371350
hsa-let-7a-5p	MIMAT0000062	GSG2	83903	20371350
hsa-let-7a-5p	MIMAT0000062	AKAP8	10270	20371350
hsa-let-7a-5p	MIMAT0000062	ZNF460	10794	20371350
hsa-let-7a-5p	MIMAT0000062	C19orf47	126526	20371350
hsa-let-7a-5p	MIMAT0000062	PEG10	23089	20371350
hsa-let-7a-5p	MIMAT0000062	EMILIN2	84034	20371350
hsa-let-7a-5p	MIMAT0000062	SURF4	6836	20371350
hsa-let-7a-5p	MIMAT0000062	PARP16	54956	20371350
hsa-let-7a-5p	MIMAT0000062	GNG5	2787	20371350
hsa-let-7a-5p	MIMAT0000062	E2F6	1876	20371350
hsa-let-7a-5p	MIMAT0000062	ABHD17C	58489	20371350
hsa-let-7a-5p	MIMAT0000062	THYN1	29087	20371350
hsa-let-7a-5p	MIMAT0000062	TGOLN2	10618	20371350
hsa-let-7a-5p	MIMAT0000062	ZBTB37	84614	20371350
hsa-let-7a-5p	MIMAT0000062	GOLGA4	2803	20371350
hsa-let-7a-5p	MIMAT0000062	FAM104A	84923	20371350
hsa-let-7a-5p	MIMAT0000062	E2F2	1870	20418948
hsa-let-7a-5p	MIMAT0000062	CCND2	894	20418948
hsa-let-7a-5p	MIMAT0000062	MPL	4352	20445018
hsa-let-7a-5p	MIMAT0000062	PRDM1	639	20651244
hsa-let-7a-5p	MIMAT0000062	HRAS	3265	21252116
hsa-let-7a-5p	MIMAT0000062	IGF2BP1	10642	21252116
hsa-let-7a-5p	MIMAT0000062	CDC34	997	21252116
hsa-let-7a-5p	MIMAT0000062	RAB40C	57799	21349817
hsa-let-7a-5p	MIMAT0000062	RBFOX2	23543	22012620
hsa-let-7a-5p	MIMAT0000062	SOD2	6648	22012620
hsa-let-7a-5p	MIMAT0000062	RRAD	6236	22012620
hsa-let-7a-5p	MIMAT0000062	OPRL1	4987	22012620
hsa-let-7a-5p	MIMAT0000062	WASL	8976	22012620
hsa-let-7a-5p	MIMAT0000062	LEFTY1	10637	22012620
hsa-let-7a-5p	MIMAT0000062	HAS2	3037	22871741
hsa-let-7a-5p	MIMAT0000062	EGFR	1956	23032975
hsa-let-7a-5p	MIMAT0000062	CDK6	1021	23622248
hsa-let-7a-5p	MIMAT0000062	HMGA2	8091	23622248
hsa-let-7a-5p	MIMAT0000062	HMGA1	3159	23622248
hsa-let-7a-5p	MIMAT0000062	DICER1	23405	23622248
hsa-let-7a-5p	MIMAT0000062	RIOK3	8780	23622248
hsa-let-7a-5p	MIMAT0000062	ZC3H18	124245	23622248
hsa-let-7a-5p	MIMAT0000062	FAM105B	90268	23622248
hsa-let-7a-5p	MIMAT0000062	TMEM39A	55254	23622248
hsa-let-7a-5p	MIMAT0000062	UPP2	151531	23622248
hsa-let-7a-5p	MIMAT0000062	SYNPR	132204	23622248
hsa-let-7a-5p	MIMAT0000062	ATP6V1B2	526	23622248
hsa-let-7a-5p	MIMAT0000062	MEPCE	56257	23622248
hsa-let-7a-5p	MIMAT0000062	PSMA2	5683	23622248
hsa-let-7a-5p	MIMAT0000062	NDUFAF3	25915	23622248
hsa-let-7a-5p	MIMAT0000062	GP5	2814	23622248
hsa-let-7a-5p	MIMAT0000062	GPN1	11321	23622248
hsa-let-7a-5p	MIMAT0000062	CIRH1A	84916	23622248
hsa-let-7a-5p	MIMAT0000062	ZNF555	148254	23622248
hsa-let-7a-5p	MIMAT0000062	UBE3C	9690	23622248
hsa-let-7a-5p	MIMAT0000062	LHFPL2	10184	23622248
hsa-let-7a-5p	MIMAT0000062	MRPL15	29088	23622248
hsa-let-7a-5p	MIMAT0000062	HIST2H2BF	440689	23622248
hsa-let-7a-5p	MIMAT0000062	CEP170B	283638	23622248
hsa-let-7a-5p	MIMAT0000062	SMPDL3B	27293	23622248
hsa-let-7a-5p	MIMAT0000062	HIST2H2BE	8349	23622248
hsa-let-7a-5p	MIMAT0000062	CDC7	8317	23622248
hsa-let-7a-5p	MIMAT0000062	SMARCAD1	56916	23622248
hsa-let-7a-5p	MIMAT0000062	BCAT1	586	23622248
hsa-let-7a-5p	MIMAT0000062	RRM2	6241	23622248
hsa-let-7a-5p	MIMAT0000062	FNDC3A	22862	23622248
hsa-let-7a-5p	MIMAT0000062	ZCCHC9	84240	23622248
hsa-let-7a-5p	MIMAT0000062	CD276	80381	23622248
hsa-let-7a-5p	MIMAT0000062	PHF6	84295	23622248
hsa-let-7a-5p	MIMAT0000062	FAM13C	220965	23622248
hsa-let-7a-5p	MIMAT0000062	NOLC1	9221	23622248
hsa-let-7a-5p	MIMAT0000062	ACVR1B	91	23622248
hsa-let-7a-5p	MIMAT0000062	PTP4A1	7803	23622248
hsa-let-7a-5p	MIMAT0000062	BAZ2A	11176	23622248
hsa-let-7a-5p	MIMAT0000062	UBAP2	55833	23622248
hsa-let-7a-5p	MIMAT0000062	RPL9	6133	23622248
hsa-let-7a-5p	MIMAT0000062	TRIM5	85363	23622248
hsa-let-7a-5p	MIMAT0000062	DNAJC6	9829	23622248
hsa-let-7a-5p	MIMAT0000062	GLUL	2752	23622248
hsa-let-7a-5p	MIMAT0000062	HIST1H4D	8360	23622248
hsa-let-7a-5p	MIMAT0000062	FOXJ3	22887	23622248
hsa-let-7a-5p	MIMAT0000062	PHTF2	57157	23622248
hsa-let-7a-5p	MIMAT0000062	ACTB	60	23622248
hsa-let-7a-5p	MIMAT0000062	NID2	22795	23622248
hsa-let-7a-5p	MIMAT0000062	ANO6	196527	23622248
hsa-let-7a-5p	MIMAT0000062	CS	1431	23622248
hsa-let-7a-5p	MIMAT0000062	BTBD1	53339	23622248
hsa-let-7a-5p	MIMAT0000062	NCBP1	4686	23622248
hsa-let-7a-5p	MIMAT0000062	LMNA	4000	23622248
hsa-let-7a-5p	MIMAT0000062	RBMXL1	494115	23622248
hsa-let-7a-5p	MIMAT0000062	JAZF1	221895	23622248
hsa-let-7a-5p	MIMAT0000062	RPS3A	6189	23622248
hsa-let-7a-5p	MIMAT0000062	ZNF629	23361	23622248
hsa-let-7a-5p	MIMAT0000062	SIK1	150094	23622248
hsa-let-7a-5p	MIMAT0000062	HIST1H1D	3007	23622248
hsa-let-7a-5p	MIMAT0000062	SESN2	83667	23622248
hsa-let-7a-5p	MIMAT0000062	EIF3C	8663	23622248
hsa-let-7a-5p	MIMAT0000062	GPM6B	2824	23622248
hsa-let-7a-5p	MIMAT0000062	RPL30	6156	23622248
hsa-let-7a-5p	MIMAT0000062	ARL6IP6	151188	23622248
hsa-let-7a-5p	MIMAT0000062	FBXW2	26190	23622248
hsa-let-7a-5p	MIMAT0000062	POU3F2	5454	23622248
hsa-let-7a-5p	MIMAT0000062	TTC22	55001	23622248
hsa-let-7a-5p	MIMAT0000062	LRRC37A2	474170	23622248
hsa-let-7a-5p	MIMAT0000062	GCN1L1	10985	23622248
hsa-let-7a-5p	MIMAT0000062	IVD	3712	23622248
hsa-let-7a-5p	MIMAT0000062	RQCD1	9125	23622248
hsa-let-7a-5p	MIMAT0000062	KIAA2026	158358	23622248
hsa-let-7a-5p	MIMAT0000062	NAA35	60560	23622248
hsa-let-7a-5p	MIMAT0000062	SHMT2	6472	23622248
hsa-let-7a-5p	MIMAT0000062	GTF2I	2969	23622248
hsa-let-7a-5p	MIMAT0000062	KRTAP19-1	337882	23622248
hsa-let-7a-5p	MIMAT0000062	RPL4	6124	23622248
hsa-let-7a-5p	MIMAT0000062	TMEM165	55858	23622248
hsa-let-7a-5p	MIMAT0000062	GTF3C5	9328	23622248
hsa-let-7a-5p	MIMAT0000062	KIAA1147	57189	23622248
hsa-let-7a-5p	MIMAT0000062	C9orf37	85026	23622248
hsa-let-7a-5p	MIMAT0000062	C11orf57	55216	23622248
hsa-let-7a-5p	MIMAT0000062	EEF2	1938	23622248
hsa-let-7a-5p	MIMAT0000062	ZNF609	23060	23622248
hsa-let-7a-5p	MIMAT0000062	TMEM64	169200	23622248
hsa-let-7a-5p	MIMAT0000062	EXPH5	23086	23622248
hsa-let-7a-5p	MIMAT0000062	AKAP17A	8227	23622248
hsa-let-7a-5p	MIMAT0000062	ATG4C	84938	23622248
hsa-let-7a-5p	MIMAT0000062	ORAI2	80228	23622248
hsa-let-7a-5p	MIMAT0000062	WWP2	11060	23622248
hsa-let-7a-5p	MIMAT0000062	RPS15A	6210	23622248
hsa-let-7a-5p	MIMAT0000062	RPS10	6204	23622248
hsa-let-7a-5p	MIMAT0000062	AGO1	26523	23622248
hsa-let-7a-5p	MIMAT0000062	AOC2	314	23622248
hsa-let-7a-5p	MIMAT0000062	SP1	6667	23622248
hsa-let-7a-5p	MIMAT0000062	CAMK2D	817	23622248
hsa-let-7a-5p	MIMAT0000062	CD2AP	23607	23622248
hsa-let-7a-5p	MIMAT0000062	H1F0	3005	23622248
hsa-let-7a-5p	MIMAT0000062	VAV2	7410	23622248
hsa-let-7a-5p	MIMAT0000062	RPSA	3921	23622248
hsa-let-7a-5p	MIMAT0000062	NEU3	10825	23622248
hsa-let-7a-5p	MIMAT0000062	UBAP2L	9898	23622248
hsa-let-7a-5p	MIMAT0000062	GORASP2	26003	23622248
hsa-let-7a-5p	MIMAT0000062	ANKRD17	26057	23622248
hsa-let-7a-5p	MIMAT0000062	IPO7	10527	23622248
hsa-let-7a-5p	MIMAT0000062	CFL2	1073	23622248
hsa-let-7a-5p	MIMAT0000062	ZMYM3	9203	23622248
hsa-let-7a-5p	MIMAT0000062	RBM6	10180	23622248
hsa-let-7a-5p	MIMAT0000062	TAF9B	51616	23622248
hsa-let-7a-5p	MIMAT0000062	SKA3	221150	23622248
hsa-let-7a-5p	MIMAT0000062	DDX18	8886	23622248
hsa-let-7a-5p	MIMAT0000062	FARSA	2193	23622248
hsa-let-7a-5p	MIMAT0000062	BNIP3L	665	23622248
hsa-let-7a-5p	MIMAT0000062	VGLL4	9686	23622248
hsa-let-7a-5p	MIMAT0000062	BUD13	84811	23622248
hsa-let-7a-5p	MIMAT0000062	HNRNPUL1	11100	23622248
hsa-let-7a-5p	MIMAT0000062	NUDT4	11163	23622248
hsa-let-7a-5p	MIMAT0000062	SNRPC	6631	23622248
hsa-let-7a-5p	MIMAT0000062	SPATS2	65244	23622248
hsa-let-7a-5p	MIMAT0000062	REPS1	85021	23622248
hsa-let-7a-5p	MIMAT0000062	TRAF7	84231	23622248
hsa-let-7a-5p	MIMAT0000062	CD55	1604	23622248
hsa-let-7a-5p	MIMAT0000062	PNRC1	10957	23622248
hsa-let-7a-5p	MIMAT0000062	SETD7	80854	23622248
hsa-let-7a-5p	MIMAT0000062	ERN1	2081	23622248
hsa-let-7a-5p	MIMAT0000062	NDUFS2	4720	23622248
hsa-let-7a-5p	MIMAT0000062	MRS2	57380	23622248
hsa-let-7a-5p	MIMAT0000062	TARS	6897	23622248
hsa-let-7a-5p	MIMAT0000062	HUWE1	10075	23622248
hsa-let-7a-5p	MIMAT0000062	PAXBP1	94104	23622248
hsa-let-7a-5p	MIMAT0000062	LIX1L	128077	23622248
hsa-let-7a-5p	MIMAT0000062	RAD21	5885	23622248
hsa-let-7a-5p	MIMAT0000062	ZNF644	84146	23622248
hsa-let-7a-5p	MIMAT0000062	SAMD4B	55095	23622248
hsa-let-7a-5p	MIMAT0000062	ASPM	259266	23622248
hsa-let-7a-5p	MIMAT0000062	ZNF746	155061	23622248
hsa-let-7a-5p	MIMAT0000062	RPS4X	6191	23622248
hsa-let-7a-5p	MIMAT0000062	NPC1	4864	23622248
hsa-let-7a-5p	MIMAT0000062	ITM2B	9445	23622248
hsa-let-7a-5p	MIMAT0000062	RPS13	6207	23622248
hsa-let-7a-5p	MIMAT0000062	C1GALT1	56913	23622248
hsa-let-7a-5p	MIMAT0000062	CARHSP1	23589	23622248
hsa-let-7a-5p	MIMAT0000062	CNTRL	11064	23622248
hsa-let-7a-5p	MIMAT0000062	PIK3R1	5295	23622248
hsa-let-7a-5p	MIMAT0000062	ARID3B	10620	23622248
hsa-let-7a-5p	MIMAT0000062	LILRB4	11006	23622248
hsa-let-7a-5p	MIMAT0000062	PPP2R2A	5520	23622248
hsa-let-7a-5p	MIMAT0000062	SRSF2	6427	23622248
hsa-let-7a-5p	MIMAT0000062	CLPB	81570	23622248
hsa-let-7a-5p	MIMAT0000062	DEGS1	8560	23622248
hsa-let-7a-5p	MIMAT0000062	LTA4H	4048	23622248
hsa-let-7a-5p	MIMAT0000062	ATP2A2	488	23622248
hsa-let-7a-5p	MIMAT0000062	HDAC5	10014	23622248
hsa-let-7a-5p	MIMAT0000062	MTFR1L	56181	23622248
hsa-let-7a-5p	MIMAT0000062	NUDT5	11164	23622248
hsa-let-7a-5p	MIMAT0000062	JPH4	84502	23622248
hsa-let-7a-5p	MIMAT0000062	TAF5L	27097	23622248
hsa-let-7a-5p	MIMAT0000062	MED13L	23389	23622248
hsa-let-7a-5p	MIMAT0000062	FKBP8	23770	23622248
hsa-let-7a-5p	MIMAT0000062	ZNF780A	284323	23622248
hsa-let-7a-5p	MIMAT0000062	BSDC1	55108	23622248
hsa-let-7a-5p	MIMAT0000062	HMGN2	3151	23622248
hsa-let-7a-5p	MIMAT0000062	SLC35A4	113829	23622248
hsa-let-7a-5p	MIMAT0000062	UBE2Q1	55585	23622248
hsa-let-7a-5p	MIMAT0000062	B4GALNT3	283358	23622248
hsa-let-7a-5p	MIMAT0000062	USP14	9097	23622248
hsa-let-7a-5p	MIMAT0000062	HOXC4	3221	23622248
hsa-let-7a-5p	MIMAT0000062	PTGES2	80142	23622248
hsa-let-7a-5p	MIMAT0000062	HSF2	3298	23622248
hsa-let-7a-5p	MIMAT0000062	FAM171A2	284069	23622248
hsa-let-7a-5p	MIMAT0000062	CAND2	23066	23622248
hsa-let-7a-5p	MIMAT0000062	TMEM241	85019	23622248
hsa-let-7a-5p	MIMAT0000062	S100PBP	64766	23622248
hsa-let-7a-5p	MIMAT0000062	AIDA	64853	23622248
hsa-let-7a-5p	MIMAT0000062	RANBP2	5903	23622248
hsa-let-7a-5p	MIMAT0000062	MAPK11	5600	23622248
hsa-let-7a-5p	MIMAT0000062	BMPR1B	658	23622248
hsa-let-7a-5p	MIMAT0000062	ADSL	158	23622248
hsa-let-7a-5p	MIMAT0000062	SNX2	6643	23622248
hsa-let-7a-5p	MIMAT0000062	MTUS1	57509	23622248
hsa-let-7a-5p	MIMAT0000062	PIGN	23556	23622248
hsa-let-7a-5p	MIMAT0000062	HOXA6	3203	23622248
hsa-let-7a-5p	MIMAT0000062	DHX57	90957	23622248
hsa-let-7a-5p	MIMAT0000062	WIPI2	26100	23622248
hsa-let-7a-5p	MIMAT0000062	PCIF1	63935	23622248
hsa-let-7a-5p	MIMAT0000062	UBOX5	22888	23622248
hsa-let-7a-5p	MIMAT0000062	PEX14	5195	23622248
hsa-let-7a-5p	MIMAT0000062	TMX2	51075	23622248
hsa-let-7a-5p	MIMAT0000062	RAVER1	125950	23622248
hsa-let-7a-5p	MIMAT0000062	BCL2L11	10018	23622248
hsa-let-7a-5p	MIMAT0000062	G2E3	55632	23622248
hsa-let-7a-5p	MIMAT0000062	BAZ1B	9031	23622248
hsa-let-7a-5p	MIMAT0000062	DYNC2H1	79659	23622248
hsa-let-7a-5p	MIMAT0000062	CDC25B	994	23622248
hsa-let-7a-5p	MIMAT0000062	TTC26	79989	23622248
hsa-let-7a-5p	MIMAT0000062	LRRC42	115353	23622248
hsa-let-7a-5p	MIMAT0000062	NME4	4833	23622248
hsa-let-7a-5p	MIMAT0000062	GGPS1	9453	23622248
hsa-let-7a-5p	MIMAT0000062	LARP1	23367	23622248
hsa-let-7a-5p	MIMAT0000062	MTHFD1	4522	23622248
hsa-let-7a-5p	MIMAT0000062	WDR46	9277	23622248
hsa-let-7a-5p	MIMAT0000062	TRRAP	8295	23622248
hsa-let-7a-5p	MIMAT0000062	ARRDC3	57561	23622248
hsa-let-7a-5p	MIMAT0000062	MAP3K1	4214	23622248
hsa-let-7a-5p	MIMAT0000062	EZH2	2146	23622248
hsa-let-7a-5p	MIMAT0000062	HOXB4	3214	23622248
hsa-let-7a-5p	MIMAT0000062	AMPD2	271	23622248
hsa-let-7a-5p	MIMAT0000062	SF3A1	10291	23622248
hsa-let-7a-5p	MIMAT0000062	F2R	2149	23622248
hsa-let-7a-5p	MIMAT0000062	SNX6	58533	23622248
hsa-let-7a-5p	MIMAT0000062	GADD45GIP1	90480	23622248
hsa-let-7a-5p	MIMAT0000062	MCM3AP	8888	23622248
hsa-let-7a-5p	MIMAT0000062	KDM6B	23135	23622248
hsa-let-7a-5p	MIMAT0000062	AGO2	27161	23622248
hsa-let-7a-5p	MIMAT0000062	ANGEL2	90806	23622248
hsa-let-7a-5p	MIMAT0000062	RPL35A	6165	23622248
hsa-let-7a-5p	MIMAT0000062	FNIP1	96459	23622248
hsa-let-7a-5p	MIMAT0000062	ATP2B1	490	23622248
hsa-let-7a-5p	MIMAT0000062	TAF5	6877	23622248
hsa-let-7a-5p	MIMAT0000062	ASCC3	10973	23622248
hsa-let-7a-5p	MIMAT0000062	BPTF	2186	23622248
hsa-let-7a-5p	MIMAT0000062	PAQR5	54852	23622248
hsa-let-7a-5p	MIMAT0000062	SPTBN1	6711	23622248
hsa-let-7a-5p	MIMAT0000062	MIB1	57534	23622248
hsa-let-7a-5p	MIMAT0000062	RPS24	6229	23622248
hsa-let-7a-5p	MIMAT0000062	WDR6	11180	23622248
hsa-let-7a-5p	MIMAT0000062	CYP2R1	120227	23622248
hsa-let-7a-5p	MIMAT0000062	TCERG1	10915	23622248
hsa-let-7a-5p	MIMAT0000062	GBF1	8729	23622248
hsa-let-7a-5p	MIMAT0000062	CSNK2A1	1457	23622248
hsa-let-7a-5p	MIMAT0000062	TAB2	23118	23622248
hsa-let-7a-5p	MIMAT0000062	QKI	9444	23622248
hsa-let-7a-5p	MIMAT0000062	UBA6	55236	23622248
hsa-let-7a-5p	MIMAT0000062	ALDH7A1	501	23622248
hsa-let-7a-5p	MIMAT0000062	ILKAP	80895	23622248
hsa-let-7a-5p	MIMAT0000062	DPH5	51611	23622248
hsa-let-7a-5p	MIMAT0000062	CNBP	7555	23622248
hsa-let-7a-5p	MIMAT0000062	TRIO	7204	23622248
hsa-let-7a-5p	MIMAT0000062	NDUFAF7	55471	23622248
hsa-let-7a-5p	MIMAT0000062	NFATC2IP	84901	23622248
hsa-let-7a-5p	MIMAT0000062	PREB	10113	23622248
hsa-let-7a-5p	MIMAT0000062	BIRC6	57448	23622248
hsa-let-7a-5p	MIMAT0000062	MYO9A	4649	23622248
hsa-let-7a-5p	MIMAT0000062	RAB13	5872	23622248
hsa-let-7a-5p	MIMAT0000062	SMG7	9887	23622248
hsa-let-7a-5p	MIMAT0000062	SLC35C1	55343	23622248
hsa-let-7a-5p	MIMAT0000062	GTF3C1	2975	23622248
hsa-let-7a-5p	MIMAT0000062	NPTX1	4884	23622248
hsa-let-7a-5p	MIMAT0000062	MRPS2	51116	23622248
hsa-let-7a-5p	MIMAT0000062	DHX9	1660	23622248
hsa-let-7a-5p	MIMAT0000062	NUPL1	9818	23622248
hsa-let-7a-5p	MIMAT0000062	UNK	85451	23622248
hsa-let-7a-5p	MIMAT0000062	COPZ1	22818	23622248
hsa-let-7a-5p	MIMAT0000062	UHRF1	29128	23622248
hsa-let-7a-5p	MIMAT0000062	TSPAN3	10099	23622248
hsa-let-7a-5p	MIMAT0000062	KCTD1	284252	23622248
hsa-let-7a-5p	MIMAT0000062	PLOD1	5351	23622248
hsa-let-7a-5p	MIMAT0000062	RBFOX2	23543	23622248
hsa-let-7a-5p	MIMAT0000062	COX14	84987	23622248
hsa-let-7a-5p	MIMAT0000062	KPNA6	23633	23622248
hsa-let-7a-5p	MIMAT0000062	C7orf60	154743	23622248
hsa-let-7a-5p	MIMAT0000062	C2CD4A	145741	23622248
hsa-let-7a-5p	MIMAT0000062	DSC3	1825	23622248
hsa-let-7a-5p	MIMAT0000062	PDE4DIP	9659	23622248
hsa-let-7a-5p	MIMAT0000062	SEL1L3	23231	23622248
hsa-let-7a-5p	MIMAT0000062	PALD1	27143	23622248
hsa-let-7a-5p	MIMAT0000062	METTL6	131965	23622248
hsa-let-7a-5p	MIMAT0000062	CRYBG3	131544	23622248
hsa-let-7a-5p	MIMAT0000062	ZNF264	9422	23622248
hsa-let-7a-5p	MIMAT0000062	CTDP1	9150	23622248
hsa-let-7a-5p	MIMAT0000062	ATXN2L	11273	23622248
hsa-let-7a-5p	MIMAT0000062	BCOR	54880	23622248
hsa-let-7a-5p	MIMAT0000062	IARS	3376	23622248
hsa-let-7a-5p	MIMAT0000062	SYVN1	84447	23622248
hsa-let-7a-5p	MIMAT0000062	ZNF260	339324	23622248
hsa-let-7a-5p	MIMAT0000062	CCNB2	9133	23622248
hsa-let-7a-5p	MIMAT0000062	SFSWAP	6433	23622248
hsa-let-7a-5p	MIMAT0000062	ACAD8	27034	23622248
hsa-let-7a-5p	MIMAT0000062	INTS12	57117	23622248
hsa-let-7a-5p	MIMAT0000062	NIPBL	25836	23622248
hsa-let-7a-5p	MIMAT0000062	SESN1	27244	23622248
hsa-let-7a-5p	MIMAT0000062	CCNG1	900	23622248
hsa-let-7a-5p	MIMAT0000062	HRAS	3265	24092860
hsa-let-7a-5p	MIMAT0000062	TNFRSF10B	8795	24120475
hsa-let-7a-5p	MIMAT0000062	DIS3L2	129563	24141620
hsa-let-7a-5p	MIMAT0000062	TMED5	50999	24906430
hsa-let-7a-5p	MIMAT0000062	ATP6V1G1	9550	22100165
hsa-let-7a-5p	MIMAT0000062	KIF27	55582	22100165
hsa-let-7a-5p	MIMAT0000062	ZNF774	342132	22100165
hsa-let-7a-5p	MIMAT0000062	ANKRD46	157567	22100165
hsa-let-7a-5p	MIMAT0000062	FMNL3	91010	22100165
hsa-let-7a-5p	MIMAT0000062	FBXW2	26190	23446348
hsa-let-7a-5p	MIMAT0000062	ZNF644	84146	23446348
hsa-let-7a-5p	MIMAT0000062	ARID3B	10620	23446348
hsa-let-7a-5p	MIMAT0000062	PPP2R2A	5520	23446348
hsa-let-7a-5p	MIMAT0000062	MTUS1	57509	23446348
hsa-let-7a-5p	MIMAT0000062	RBFOX2	23543	23446348
hsa-let-7a-5p	MIMAT0000062	ESPL1	9700	23446348
hsa-let-7a-5p	MIMAT0000062	IGF1R	3480	23446348
hsa-let-7a-5p	MIMAT0000062	SMCR8	140775	23446348
hsa-let-7a-5p	MIMAT0000062	ONECUT2	9480	23446348
hsa-let-7a-5p	MIMAT0000062	ZCCHC3	85364	23446348
hsa-let-7a-5p	MIMAT0000062	PCGF3	10336	23446348
hsa-let-7a-5p	MIMAT0000062	GRPEL2	134266	23446348
hsa-let-7a-5p	MIMAT0000062	STK4	6789	23446348
hsa-let-7a-5p	MIMAT0000062	PDE12	201626	23446348
hsa-let-7a-5p	MIMAT0000062	C5orf51	285636	23446348
hsa-let-7a-5p	MIMAT0000062	CLDN12	9069	23446348
hsa-let-7a-5p	MIMAT0000062	ATP6V1G1	9550	23446348
hsa-let-7a-5p	MIMAT0000062	ACOT9	23597	23446348
hsa-let-7a-5p	MIMAT0000062	NOM1	64434	23446348
hsa-let-7a-5p	MIMAT0000062	FAM105A	54491	23446348
hsa-let-7a-5p	MIMAT0000062	NOA1	84273	23446348
hsa-let-7a-5p	MIMAT0000062	PLCG2	5336	23446348
hsa-let-7a-5p	MIMAT0000062	HIST1H2BD	3017	23446348
hsa-let-7a-5p	MIMAT0000062	SEMA4C	54910	23446348
hsa-let-7a-5p	MIMAT0000062	MBD2	8932	23446348
hsa-let-7a-5p	MIMAT0000062	KPNA5	3841	23446348
hsa-let-7a-5p	MIMAT0000062	C12orf4	57102	23446348
hsa-let-7a-5p	MIMAT0000062	SMC1A	8243	23446348
hsa-let-7a-5p	MIMAT0000062	NUP155	9631	23446348
hsa-let-7a-5p	MIMAT0000062	IGDCC4	57722	23446348
hsa-let-7a-5p	MIMAT0000062	FIGN	55137	23446348
hsa-let-7a-5p	MIMAT0000062	COIL	8161	23446348
hsa-let-7a-5p	MIMAT0000062	C1orf210	149466	23446348
hsa-let-7a-5p	MIMAT0000062	DIABLO	56616	23446348
hsa-let-7a-5p	MIMAT0000062	AK4	205	23446348
hsa-let-7a-5p	MIMAT0000062	ZNF566	84924	23446348
hsa-let-7a-5p	MIMAT0000062	YOD1	55432	23446348
hsa-let-7a-5p	MIMAT0000062	IKZF3	22806	23446348
hsa-let-7a-5p	MIMAT0000062	CD59	966	23446348
hsa-let-7a-5p	MIMAT0000062	C9orf156	51531	23446348
hsa-let-7a-5p	MIMAT0000062	ZBTB8OS	339487	23446348
hsa-let-7a-5p	MIMAT0000062	RDX	5962	23446348
hsa-let-7a-5p	MIMAT0000062	NCKIPSD	51517	23446348
hsa-let-7a-5p	MIMAT0000062	FZD9	8326	23446348
hsa-let-7a-5p	MIMAT0000062	DVL3	1857	23446348
hsa-let-7a-5p	MIMAT0000062	DNA2	1763	23446348
hsa-let-7a-5p	MIMAT0000062	HMGA1	3159	23313552
hsa-let-7a-5p	MIMAT0000062	ABT1	29777	23313552
hsa-let-7a-5p	MIMAT0000062	POLR3D	661	23313552
hsa-let-7a-5p	MIMAT0000062	CHTOP	26097	23313552
hsa-let-7a-5p	MIMAT0000062	RHD	6007	23313552
hsa-let-7a-5p	MIMAT0000062	SLC11A2	4891	23313552
hsa-let-7a-5p	MIMAT0000062	GABPB1	2553	23313552
hsa-let-7a-5p	MIMAT0000062	ZFAND4	93550	23313552
hsa-let-7a-5p	MIMAT0000062	RAB19	401409	23313552
hsa-let-7a-5p	MIMAT0000062	ITGA3	3675	23313552
hsa-let-7a-5p	MIMAT0000062	FPR1	2357	23313552
hsa-let-7a-5p	MIMAT0000062	ATXN2	6311	23313552
hsa-let-7a-5p	MIMAT0000062	ZNF799	90576	23313552
hsa-let-7a-5p	MIMAT0000062	DNAJC28	54943	23313552
hsa-let-7a-5p	MIMAT0000062	ZNF417	147687	23313552
hsa-let-7a-5p	MIMAT0000062	ZNF443	10224	23313552
hsa-let-7a-5p	MIMAT0000062	ADH5	128	23313552
hsa-let-7a-5p	MIMAT0000062	PRSS22	64063	23313552
hsa-let-7a-5p	MIMAT0000062	NHLRC2	374354	23313552
hsa-let-7a-5p	MIMAT0000062	KIAA1328	57536	23313552
hsa-let-7a-5p	MIMAT0000062	IPO9	55705	23313552
hsa-let-7a-5p	MIMAT0000062	EDEM3	80267	23313552
hsa-let-7a-5p	MIMAT0000062	CTPS1	1503	23313552
hsa-let-7a-5p	MIMAT0000062	AMD1	262	23313552
hsa-let-7a-5p	MIMAT0000062	HMGA2	8091	22139073
hsa-let-7a-5p	MIMAT0000062	HMGA1	3159	22139073
hsa-let-7a-5p	MIMAT0000062	HMGA2	8091	21572407
hsa-let-7a-5p	MIMAT0000062	IGF2BP1	10642	21572407
hsa-let-7a-5p	MIMAT0000062	CDKN1A	1026	21572407
hsa-let-7a-5p	MIMAT0000062	RRM2	6241	21572407
hsa-let-7a-5p	MIMAT0000062	C11orf57	55216	21572407
hsa-let-7a-5p	MIMAT0000062	ARID3B	10620	21572407
hsa-let-7a-5p	MIMAT0000062	RBFOX2	23543	21572407
hsa-let-7a-5p	MIMAT0000062	ZNF264	9422	21572407
hsa-let-7a-5p	MIMAT0000062	ADIPOR2	79602	21572407
hsa-let-7a-5p	MIMAT0000062	ESPL1	9700	21572407
hsa-let-7a-5p	MIMAT0000062	TXLNA	200081	21572407
hsa-let-7a-5p	MIMAT0000062	NHLRC3	387921	21572407
hsa-let-7a-5p	MIMAT0000062	IGF1R	3480	21572407
hsa-let-7a-5p	MIMAT0000062	SMCR8	140775	21572407
hsa-let-7a-5p	MIMAT0000062	GRPEL2	134266	21572407
hsa-let-7a-5p	MIMAT0000062	ABT1	29777	21572407
hsa-let-7a-5p	MIMAT0000062	PDE12	201626	21572407
hsa-let-7a-5p	MIMAT0000062	SUOX	6821	21572407
hsa-let-7a-5p	MIMAT0000062	NAA30	122830	21572407
hsa-let-7a-5p	MIMAT0000062	MAPK6	5597	21572407
hsa-let-7a-5p	MIMAT0000062	C5orf51	285636	21572407
hsa-let-7a-5p	MIMAT0000062	UBXN2B	137886	21572407
hsa-let-7a-5p	MIMAT0000062	SALL3	27164	21572407
hsa-let-7a-5p	MIMAT0000062	CDV3	55573	21572407
hsa-let-7a-5p	MIMAT0000062	PGRMC1	10857	21572407
hsa-let-7a-5p	MIMAT0000062	TXLNG	55787	21572407
hsa-let-7a-5p	MIMAT0000062	PEX11B	8799	21572407
hsa-let-7a-5p	MIMAT0000062	MXD1	4084	21572407
hsa-let-7a-5p	MIMAT0000062	NAT8L	339983	21572407
hsa-let-7a-5p	MIMAT0000062	POLR2D	5433	21572407
hsa-let-7a-5p	MIMAT0000062	MIEF1	54471	21572407
hsa-let-7a-5p	MIMAT0000062	EIF4G2	1982	21572407
hsa-let-7a-5p	MIMAT0000062	ZBTB5	9925	21572407
hsa-let-7a-5p	MIMAT0000062	SLC5A6	8884	21572407
hsa-let-7a-5p	MIMAT0000062	SLC10A7	84068	21572407
hsa-let-7a-5p	MIMAT0000062	MBD2	8932	21572407
hsa-let-7a-5p	MIMAT0000062	KPNA5	3841	21572407
hsa-let-7a-5p	MIMAT0000062	KMT2D	8085	21572407
hsa-let-7a-5p	MIMAT0000062	SMC1A	8243	21572407
hsa-let-7a-5p	MIMAT0000062	NUP155	9631	21572407
hsa-let-7a-5p	MIMAT0000062	IGDCC4	57722	21572407
hsa-let-7a-5p	MIMAT0000062	FIGN	55137	21572407
hsa-let-7a-5p	MIMAT0000062	COIL	8161	21572407
hsa-let-7a-5p	MIMAT0000062	C1orf210	149466	21572407
hsa-let-7a-5p	MIMAT0000062	ZNF566	84924	21572407
hsa-let-7a-5p	MIMAT0000062	YOD1	55432	21572407
hsa-let-7a-5p	MIMAT0000062	RDX	5962	21572407
hsa-let-7a-5p	MIMAT0000062	FZD9	8326	21572407
hsa-let-7a-5p	MIMAT0000062	WASL	8976	21572407
hsa-let-7a-5p	MIMAT0000062	RBM12B	389677	21572407
hsa-let-7a-5p	MIMAT0000062	SLC16A9	220963	21572407
hsa-let-7a-5p	MIMAT0000062	PM20D2	135293	21572407
hsa-let-7a-5p	MIMAT0000062	ZNF200	7752	21572407
hsa-let-7a-5p	MIMAT0000062	TGFBR3	7049	21572407
hsa-let-7a-5p	MIMAT0000062	MSI2	124540	21572407
hsa-let-7a-5p	MIMAT0000062	LRIG3	121227	21572407
hsa-let-7a-5p	MIMAT0000062	IGF2BP3	10643	21572407
hsa-let-7a-5p	MIMAT0000062	FBXL20	84961	21572407
hsa-let-7a-5p	MIMAT0000062	EPHA4	2043	21572407
hsa-let-7a-5p	MIMAT0000062	DUSP1	1843	21572407
hsa-let-7a-5p	MIMAT0000062	DNAL1	83544	21572407
hsa-let-7a-5p	MIMAT0000062	COLEC12	81035	21572407
hsa-let-7a-5p	MIMAT0000062	CCNT2	905	21572407
hsa-let-7a-5p	MIMAT0000062	CBX5	23468	21572407
hsa-let-7a-5p	MIMAT0000062	BEND4	389206	21572407
hsa-let-7a-5p	MIMAT0000062	ZNF611	81856	21572407
hsa-let-7a-5p	MIMAT0000062	KIAA0391	9692	21572407
hsa-let-7a-5p	MIMAT0000062	ECHDC1	55862	21572407
hsa-let-7a-5p	MIMAT0000062	PMPCA	23203	21572407
hsa-let-7a-5p	MIMAT0000062	ACTA1	58	21572407
hsa-let-7a-5p	MIMAT0000062	MCF2L2	23101	21572407
hsa-let-7a-5p	MIMAT0000062	GSG2	83903	21572407
hsa-let-7a-5p	MIMAT0000062	AKAP8	10270	21572407
hsa-let-7a-5p	MIMAT0000062	RAD18	56852	21572407
hsa-let-7a-5p	MIMAT0000062	ZNF460	10794	21572407
hsa-let-7a-5p	MIMAT0000062	USP38	84640	21572407
hsa-let-7a-5p	MIMAT0000062	PLEKHA3	65977	21572407
hsa-let-7a-5p	MIMAT0000062	PDZD8	118987	21572407
hsa-let-7a-5p	MIMAT0000062	HAND1	9421	21572407
hsa-let-7a-5p	MIMAT0000062	FAM222B	55731	21572407
hsa-let-7a-5p	MIMAT0000062	C19orf47	126526	21572407
hsa-let-7a-5p	MIMAT0000062	ARIH1	25820	21572407
hsa-let-7a-5p	MIMAT0000062	HMGA1	3159	23592263
hsa-let-7a-5p	MIMAT0000062	SLC20A1	6574	23592263
hsa-let-7a-5p	MIMAT0000062	FNDC3A	22862	23592263
hsa-let-7a-5p	MIMAT0000062	C11orf57	55216	23592263
hsa-let-7a-5p	MIMAT0000062	MTUS1	57509	23592263
hsa-let-7a-5p	MIMAT0000062	RAB40C	57799	23592263
hsa-let-7a-5p	MIMAT0000062	TMTC3	160418	23592263
hsa-let-7a-5p	MIMAT0000062	IGF1R	3480	23592263
hsa-let-7a-5p	MIMAT0000062	PCGF3	10336	23592263
hsa-let-7a-5p	MIMAT0000062	GRPEL2	134266	23592263
hsa-let-7a-5p	MIMAT0000062	ABT1	29777	23592263
hsa-let-7a-5p	MIMAT0000062	MDM4	4194	23592263
hsa-let-7a-5p	MIMAT0000062	TNFSF9	8744	23592263
hsa-let-7a-5p	MIMAT0000062	CRY2	1408	23592263
hsa-let-7a-5p	MIMAT0000062	C5orf51	285636	23592263
hsa-let-7a-5p	MIMAT0000062	EDN1	1906	23592263
hsa-let-7a-5p	MIMAT0000062	PDP2	57546	23592263
hsa-let-7a-5p	MIMAT0000062	BZW1	9689	23592263
hsa-let-7a-5p	MIMAT0000062	KREMEN1	83999	23592263
hsa-let-7a-5p	MIMAT0000062	ATP6V1F	9296	23592263
hsa-let-7a-5p	MIMAT0000062	C19orf53	28974	23592263
hsa-let-7a-5p	MIMAT0000062	C1RL	51279	23592263
hsa-let-7a-5p	MIMAT0000062	NUCB2	4925	23592263
hsa-let-7a-5p	MIMAT0000062	QDPR	5860	23592263
hsa-let-7a-5p	MIMAT0000062	DISC1	27185	23592263
hsa-let-7a-5p	MIMAT0000062	RHD	6007	23592263
hsa-let-7a-5p	MIMAT0000062	HIST1H2BK	85236	23592263
hsa-let-7a-5p	MIMAT0000062	FXN	2395	23592263
hsa-let-7a-5p	MIMAT0000062	RABL2A	11159	23592263
hsa-let-7a-5p	MIMAT0000062	ACOT9	23597	23592263
hsa-let-7a-5p	MIMAT0000062	GLO1	2739	23592263
hsa-let-7a-5p	MIMAT0000062	RABL2B	11158	23592263
hsa-let-7a-5p	MIMAT0000062	ZNF587	84914	23592263
hsa-let-7a-5p	MIMAT0000062	THEM6	51337	23592263
hsa-let-7a-5p	MIMAT0000062	MRPL12	6182	23592263
hsa-let-7a-5p	MIMAT0000062	FUT10	84750	23592263
hsa-let-7a-5p	MIMAT0000062	RRM1	6240	23592263
hsa-let-7a-5p	MIMAT0000062	NOM1	64434	23592263
hsa-let-7a-5p	MIMAT0000062	FAM105A	54491	23592263
hsa-let-7a-5p	MIMAT0000062	NOA1	84273	23592263
hsa-let-7a-5p	MIMAT0000062	OPA3	80207	23592263
hsa-let-7a-5p	MIMAT0000062	SLC11A2	4891	23592263
hsa-let-7a-5p	MIMAT0000062	COL8A1	1295	23592263
hsa-let-7a-5p	MIMAT0000062	YAE1D1	57002	23592263
hsa-let-7a-5p	MIMAT0000062	ZNF8	7554	23592263
hsa-let-7a-5p	MIMAT0000062	ZC3HAV1L	92092	23592263
hsa-let-7a-5p	MIMAT0000062	YWHAZ	7534	23592263
hsa-let-7a-5p	MIMAT0000062	VCL	7414	23592263
hsa-let-7a-5p	MIMAT0000062	TSC22D2	9819	23592263
hsa-let-7a-5p	MIMAT0000062	TMED5	50999	23592263
hsa-let-7a-5p	MIMAT0000062	SYNJ2BP	55333	23592263
hsa-let-7a-5p	MIMAT0000062	RNF144B	255488	23592263
hsa-let-7a-5p	MIMAT0000062	PPP1R15B	84919	23592263
hsa-let-7a-5p	MIMAT0000062	POLR2D	5433	23592263
hsa-let-7a-5p	MIMAT0000062	PLXND1	23129	23592263
hsa-let-7a-5p	MIMAT0000062	PGM2L1	283209	23592263
hsa-let-7a-5p	MIMAT0000062	NR6A1	2649	23592263
hsa-let-7a-5p	MIMAT0000062	NAA20	51126	23592263
hsa-let-7a-5p	MIMAT0000062	MLLT10	8028	23592263
hsa-let-7a-5p	MIMAT0000062	MIEF1	54471	23592263
hsa-let-7a-5p	MIMAT0000062	MAP2K7	5609	23592263
hsa-let-7a-5p	MIMAT0000062	LYN	4067	23592263
hsa-let-7a-5p	MIMAT0000062	LRRC20	55222	23592263
hsa-let-7a-5p	MIMAT0000062	KLHDC8B	200942	23592263
hsa-let-7a-5p	MIMAT0000062	KIAA0930	23313	23592263
hsa-let-7a-5p	MIMAT0000062	KCTD21	283219	23592263
hsa-let-7a-5p	MIMAT0000062	IFNLR1	163702	23592263
hsa-let-7a-5p	MIMAT0000062	ICOSLG	23308	23592263
hsa-let-7a-5p	MIMAT0000062	HERPUD1	9709	23592263
hsa-let-7a-5p	MIMAT0000062	GABPB1	2553	23592263
hsa-let-7a-5p	MIMAT0000062	FAM83G	644815	23592263
hsa-let-7a-5p	MIMAT0000062	EIF4G2	1982	23592263
hsa-let-7a-5p	MIMAT0000062	EFHD2	79180	23592263
hsa-let-7a-5p	MIMAT0000062	CCND1	595	23592263
hsa-let-7a-5p	MIMAT0000062	ATXN7L3B	552889	23592263
hsa-let-7a-5p	MIMAT0000062	ATXN7L3	56970	23592263
hsa-let-7a-5p	MIMAT0000062	ATG9A	79065	23592263
hsa-let-7a-5p	MIMAT0000062	ATG12	9140	23592263
hsa-let-7a-5p	MIMAT0000062	AREL1	9870	23592263
hsa-let-7a-5p	MIMAT0000062	AP1S1	1174	23592263
hsa-let-7a-5p	MIMAT0000062	AHR	196	23592263
hsa-let-7a-5p	MIMAT0000062	AHCYL2	23382	23592263
hsa-let-7a-5p	MIMAT0000062	PLAGL2	5326	23592263
hsa-let-7a-5p	MIMAT0000062	ZNF28	7576	23592263
hsa-let-7a-5p	MIMAT0000062	TUBB2A	7280	23592263
hsa-let-7a-5p	MIMAT0000062	ZBTB5	9925	23592263
hsa-let-7a-5p	MIMAT0000062	SOCS1	8651	23592263
hsa-let-7a-5p	MIMAT0000062	PMAIP1	5366	23592263
hsa-let-7a-5p	MIMAT0000062	LIMD2	80774	23592263
hsa-let-7a-5p	MIMAT0000062	FAM43A	131583	23592263
hsa-let-7a-5p	MIMAT0000062	CEP120	153241	23592263
hsa-let-7a-5p	MIMAT0000062	ARID3A	1820	23592263
hsa-let-7a-5p	MIMAT0000062	THBS1	7057	24398324
hsa-let-7a-5p	MIMAT0000062	SMARCAD1	56916	24398324
hsa-let-7a-5p	MIMAT0000062	MTUS1	57509	24398324
hsa-let-7a-5p	MIMAT0000062	RBFOX2	23543	24398324
hsa-let-7a-5p	MIMAT0000062	NHLRC3	387921	24398324
hsa-let-7a-5p	MIMAT0000062	IGF1R	3480	24398324
hsa-let-7a-5p	MIMAT0000062	SMCR8	140775	24398324
hsa-let-7a-5p	MIMAT0000062	GRPEL2	134266	24398324
hsa-let-7a-5p	MIMAT0000062	ABT1	29777	24398324
hsa-let-7a-5p	MIMAT0000062	MDM4	4194	24398324
hsa-let-7a-5p	MIMAT0000062	PDE12	201626	24398324
hsa-let-7a-5p	MIMAT0000062	NCOA3	8202	24398324
hsa-let-7a-5p	MIMAT0000062	C5orf51	285636	24398324
hsa-let-7a-5p	MIMAT0000062	CLDN12	9069	24398324
hsa-let-7a-5p	MIMAT0000062	ACER2	340485	24398324
hsa-let-7a-5p	MIMAT0000062	ATP6V1F	9296	24398324
hsa-let-7a-5p	MIMAT0000062	THEM6	51337	24398324
hsa-let-7a-5p	MIMAT0000062	TSC22D2	9819	24398324
hsa-let-7a-5p	MIMAT0000062	MIEF1	54471	24398324
hsa-let-7a-5p	MIMAT0000062	FAM83G	644815	24398324
hsa-let-7a-5p	MIMAT0000062	ZBTB5	9925	24398324
hsa-let-7a-5p	MIMAT0000062	PLCG2	5336	24398324
hsa-let-7a-5p	MIMAT0000062	GGA3	23163	24398324
hsa-let-7a-5p	MIMAT0000062	SDR42E1	93517	24398324
hsa-let-7a-5p	MIMAT0000062	MFSD8	256471	24398324
hsa-let-7a-5p	MIMAT0000062	HIST1H2BD	3017	24398324
hsa-let-7a-5p	MIMAT0000062	STRN	6801	24398324
hsa-let-7a-5p	MIMAT0000062	SLC5A6	8884	24398324
hsa-let-7a-5p	MIMAT0000062	SLC10A7	84068	24398324
hsa-let-7a-5p	MIMAT0000062	SUMO1	7341	24398324
hsa-let-7a-5p	MIMAT0000062	SEMA4C	54910	24398324
hsa-let-7a-5p	MIMAT0000062	RNFT1	51136	24398324
hsa-let-7a-5p	MIMAT0000062	RNF44	22838	24398324
hsa-let-7a-5p	MIMAT0000062	RAB11FIP4	84440	24398324
hsa-let-7a-5p	MIMAT0000062	NSD1	64324	24398324
hsa-let-7a-5p	MIMAT0000062	MBD2	8932	24398324
hsa-let-7a-5p	MIMAT0000062	KPNA5	3841	24398324
hsa-let-7a-5p	MIMAT0000062	KMT2D	8085	24398324
hsa-let-7a-5p	MIMAT0000062	CEP135	9662	24398324
hsa-let-7a-5p	MIMAT0000062	CELF1	10658	24398324
hsa-let-7a-5p	MIMAT0000062	MYC	4609	24510096
hsa-let-7a-5p	MIMAT0000062	RWDD1	51389	23824327
hsa-let-7a-5p	MIMAT0000062	FMO4	2329	23824327
hsa-let-7a-5p	MIMAT0000062	ZNF556	80032	23824327
hsa-let-7a-5p	MIMAT0000062	ATP6V1G1	9550	22291592
hsa-let-7a-5p	MIMAT0000062	TBC1D19	55296	22291592
hsa-let-7a-5p	MIMAT0000062	SNX17	9784	22291592
hsa-let-7a-5p	MIMAT0000062	SLC12A7	10723	22291592
hsa-let-7a-5p	MIMAT0000062	PLEKHO1	51177	22291592
hsa-let-7a-5p	MIMAT0000062	CDK6	1021	24383407
hsa-let-7a-5p	MIMAT0000062	RHD	6007	23706177
hsa-let-7a-5p	MIMAT0000062	FAM105A	54491	23706177
hsa-let-7a-5p	MIMAT0000062	HERPUD1	9709	23706177
hsa-let-7a-5p	MIMAT0000062	FIGN	55137	23706177
hsa-let-7a-5p	MIMAT0000062	C1orf210	149466	23706177
hsa-let-7a-5p	MIMAT0000062	IKZF3	22806	23706177
hsa-let-7a-5p	MIMAT0000062	ZBTB8OS	339487	23706177
hsa-let-7a-5p	MIMAT0000062	NCKIPSD	51517	23706177
hsa-let-7a-5p	MIMAT0000062	ZNF611	81856	23706177
hsa-let-7a-5p	MIMAT0000062	MCF2L2	23101	23706177
hsa-let-7a-5p	MIMAT0000062	GSG2	83903	23706177
hsa-let-7a-5p	MIMAT0000062	EMILIN2	84034	23706177
hsa-let-7a-5p	MIMAT0000062	PRIM2	5558	23706177
hsa-let-7a-5p	MIMAT0000062	ZNF584	201514	23706177
hsa-let-7a-5p	MIMAT0000062	ZNF578	147660	23706177
hsa-let-7a-5p	MIMAT0000062	ARL8B	55207	23706177
hsa-let-7a-5p	MIMAT0000062	INTS7	25896	23706177
hsa-let-7a-5p	MIMAT0000062	RFC2	5982	23706177
hsa-let-7a-5p	MIMAT0000062	ZFAND4	93550	23706177
hsa-let-7a-5p	MIMAT0000062	BRI3BP	140707	23706177
hsa-let-7a-5p	MIMAT0000062	STAT2	6773	23706177
hsa-let-7a-5p	MIMAT0000062	DTX3L	151636	23706177
hsa-let-7a-5p	MIMAT0000062	RAB19	401409	23706177
hsa-let-7a-5p	MIMAT0000062	CDKAL1	54901	23706177
hsa-let-7a-5p	MIMAT0000062	EIF4A3	9775	23706177
hsa-let-7a-5p	MIMAT0000062	DNAH9	1770	23706177
hsa-let-7a-5p	MIMAT0000062	SLC19A3	80704	23706177
hsa-let-7a-5p	MIMAT0000062	ITGA3	3675	23706177
hsa-let-7a-5p	MIMAT0000062	SLC38A7	55238	23706177
hsa-let-7a-5p	MIMAT0000062	SAR1A	56681	23706177
hsa-let-7a-5p	MIMAT0000062	PHACTR4	65979	23706177
hsa-let-7a-5p	MIMAT0000062	MTX3	345778	23706177
hsa-let-7a-5p	MIMAT0000062	CPA4	51200	23706177
hsa-let-7a-5p	MIMAT0000062	COX6B1	1340	23706177
hsa-let-7a-5p	MIMAT0000062	TRIM71	131405	15722555
hsa-let-7a-5p	MIMAT0000062	LIN28A	79727	15722555
hsa-let-7a-5p	MIMAT0000062	HMGA2	8091	24617339
hsa-let-7a-5p	MIMAT0000062	EWSR1	2130	21853155
hsa-let-7a-5p	MIMAT0000062	CCR7	1236	22251626
hsa-let-7a-5p	MIMAT0000062	AGO1	26523	23426184
hsa-let-7a-5p	MIMAT0000062	RRM2	6241	23335963
hsa-let-7a-5p	MIMAT0000062	EZH2	2146	22972404
hsa-let-7a-5p	MIMAT0000062	PAK1	5058	23339187
hsa-let-7a-5p	MIMAT0000062	AURKB	9212	23769985
hsa-let-7b-5p	MIMAT0000063	RPIA	22934	15131085
hsa-let-7b-5p	MIMAT0000063	ACTG1	71	15131085
hsa-let-7b-5p	MIMAT0000063	LIN28A	79727	15131085
hsa-let-7b-5p	MIMAT0000063	MTPN	136319	15806104
hsa-let-7b-5p	MIMAT0000063	LIN28B	389421	16971064
hsa-let-7b-5p	MIMAT0000063	HMGA2	8091	17437991
hsa-let-7b-5p	MIMAT0000063	CDC34	997	17699775
hsa-let-7b-5p	MIMAT0000063	CDC25A	993	17699775
hsa-let-7b-5p	MIMAT0000063	CDK6	1021	17699775
hsa-let-7b-5p	MIMAT0000063	E2F5	1875	17699775
hsa-let-7b-5p	MIMAT0000063	LIN28B	389421	17699775
hsa-let-7b-5p	MIMAT0000063	CCND2	894	17699775
hsa-let-7b-5p	MIMAT0000063	NRAS	4893	17699775
hsa-let-7b-5p	MIMAT0000063	CCNJ	54619	17699775
hsa-let-7b-5p	MIMAT0000063	AGO3	192669	17699775
hsa-let-7b-5p	MIMAT0000063	PLAGL2	5326	17699775
hsa-let-7b-5p	MIMAT0000063	PDE12	201626	17699775
hsa-let-7b-5p	MIMAT0000063	DZIP1	22873	17699775
hsa-let-7b-5p	MIMAT0000063	SIGMAR1	10280	17699775
hsa-let-7b-5p	MIMAT0000063	DLC1	10395	17699775
hsa-let-7b-5p	MIMAT0000063	NXT2	55916	17699775
hsa-let-7b-5p	MIMAT0000063	E2F6	1876	17699775
hsa-let-7b-5p	MIMAT0000063	GPX7	2882	17699775
hsa-let-7b-5p	MIMAT0000063	SSR1	6745	17699775
hsa-let-7b-5p	MIMAT0000063	YAP1	10413	17699775
hsa-let-7b-5p	MIMAT0000063	GZF1	64412	17699775
hsa-let-7b-5p	MIMAT0000063	SOX9	6662	17699775
hsa-let-7b-5p	MIMAT0000063	RRM2	6241	17699775
hsa-let-7b-5p	MIMAT0000063	AURKA	6790	17699775
hsa-let-7b-5p	MIMAT0000063	FARP1	10160	17699775
hsa-let-7b-5p	MIMAT0000063	CPED1	79974	17699775
hsa-let-7b-5p	MIMAT0000063	CBFB	865	17699775
hsa-let-7b-5p	MIMAT0000063	RCAN1	1827	17699775
hsa-let-7b-5p	MIMAT0000063	CDCA7	83879	17699775
hsa-let-7b-5p	MIMAT0000063	TAB2	23118	17699775
hsa-let-7b-5p	MIMAT0000063	GTF2I	2969	17699775
hsa-let-7b-5p	MIMAT0000063	ARID3A	1820	17699775
hsa-let-7b-5p	MIMAT0000063	DMD	1756	17699775
hsa-let-7b-5p	MIMAT0000063	CCNF	899	17699775
hsa-let-7b-5p	MIMAT0000063	CCND2	894	17942906
hsa-let-7b-5p	MIMAT0000063	SCAMP3	10067	17942906
hsa-let-7b-5p	MIMAT0000063	HNRNPDL	9987	17942906
hsa-let-7b-5p	MIMAT0000063	PDGFRA	5156	17942906
hsa-let-7b-5p	MIMAT0000063	BIRC6	57448	17942906
hsa-let-7b-5p	MIMAT0000063	BCL7A	605	18026111
hsa-let-7b-5p	MIMAT0000063	CCND1	595	18379589
hsa-let-7b-5p	MIMAT0000063	CCNA2	890	18379589
hsa-let-7b-5p	MIMAT0000063	CCNA1	8900	18379589
hsa-let-7b-5p	MIMAT0000063	SLC38A1	81539	18668040
hsa-let-7b-5p	MIMAT0000063	COIL	8161	18668040
hsa-let-7b-5p	MIMAT0000063	VPS39	23339	18668040
hsa-let-7b-5p	MIMAT0000063	UHRF1	29128	18668040
hsa-let-7b-5p	MIMAT0000063	UGT8	7368	18668040
hsa-let-7b-5p	MIMAT0000063	TYMS	7298	18668040
hsa-let-7b-5p	MIMAT0000063	TTC9C	283237	18668040
hsa-let-7b-5p	MIMAT0000063	TRMT1	55621	18668040
hsa-let-7b-5p	MIMAT0000063	TMEM2	23670	18668040
hsa-let-7b-5p	MIMAT0000063	THBS1	7057	18668040
hsa-let-7b-5p	MIMAT0000063	TAF9B	51616	18668040
hsa-let-7b-5p	MIMAT0000063	SPRYD4	283377	18668040
hsa-let-7b-5p	MIMAT0000063	SPCS3	60559	18668040
hsa-let-7b-5p	MIMAT0000063	SNAP23	8773	18668040
hsa-let-7b-5p	MIMAT0000063	SLC25A32	81034	18668040
hsa-let-7b-5p	MIMAT0000063	SLC25A24	29957	18668040
hsa-let-7b-5p	MIMAT0000063	SLC25A1	6576	18668040
hsa-let-7b-5p	MIMAT0000063	SLC25A13	10165	18668040
hsa-let-7b-5p	MIMAT0000063	SLC1A4	6509	18668040
hsa-let-7b-5p	MIMAT0000063	SCYL1	57410	18668040
hsa-let-7b-5p	MIMAT0000063	RPP38	10557	18668040
hsa-let-7b-5p	MIMAT0000063	RHOG	391	18668040
hsa-let-7b-5p	MIMAT0000063	RHOB	388	18668040
hsa-let-7b-5p	MIMAT0000063	RDH10	157506	18668040
hsa-let-7b-5p	MIMAT0000063	RBM19	9904	18668040
hsa-let-7b-5p	MIMAT0000063	PXDN	7837	18668040
hsa-let-7b-5p	MIMAT0000063	PTGS2	5743	18668040
hsa-let-7b-5p	MIMAT0000063	PRIM1	5557	18668040
hsa-let-7b-5p	MIMAT0000063	PPP1R7	5510	18668040
hsa-let-7b-5p	MIMAT0000063	POM121	9883	18668040
hsa-let-7b-5p	MIMAT0000063	POLR2C	5432	18668040
hsa-let-7b-5p	MIMAT0000063	POLD2	5425	18668040
hsa-let-7b-5p	MIMAT0000063	PGRMC1	10857	18668040
hsa-let-7b-5p	MIMAT0000063	NXN	64359	18668040
hsa-let-7b-5p	MIMAT0000063	NEDD4	4734	18668040
hsa-let-7b-5p	MIMAT0000063	MTRR	4552	18668040
hsa-let-7b-5p	MIMAT0000063	MRPS33	51650	18668040
hsa-let-7b-5p	MIMAT0000063	MRPS24	64951	18668040
hsa-let-7b-5p	MIMAT0000063	MRM1	79922	18668040
hsa-let-7b-5p	MIMAT0000063	MLLT1	4298	18668040
hsa-let-7b-5p	MIMAT0000063	MARS2	92935	18668040
hsa-let-7b-5p	MIMAT0000063	IPO4	79711	18668040
hsa-let-7b-5p	MIMAT0000063	IGF2BP1	10642	18668040
hsa-let-7b-5p	MIMAT0000063	F2	2147	18668040
hsa-let-7b-5p	MIMAT0000063	IFRD1	3475	18668040
hsa-let-7b-5p	MIMAT0000063	IFIT5	24138	18668040
hsa-let-7b-5p	MIMAT0000063	HMGA1	3159	18668040
hsa-let-7b-5p	MIMAT0000063	GYS1	2997	18668040
hsa-let-7b-5p	MIMAT0000063	GTPBP3	84705	18668040
hsa-let-7b-5p	MIMAT0000063	GRPEL2	134266	18668040
hsa-let-7b-5p	MIMAT0000063	GPR56	9289	18668040
hsa-let-7b-5p	MIMAT0000063	GEMIN7	79760	18668040
hsa-let-7b-5p	MIMAT0000063	FNDC3A	22862	18668040
hsa-let-7b-5p	MIMAT0000063	FAM96A	84191	18668040
hsa-let-7b-5p	MIMAT0000063	FAM105A	54491	18668040
hsa-let-7b-5p	MIMAT0000063	FADS2	9415	18668040
hsa-let-7b-5p	MIMAT0000063	DUSP23	54935	18668040
hsa-let-7b-5p	MIMAT0000063	DUSP12	11266	18668040
hsa-let-7b-5p	MIMAT0000063	DSP	1832	18668040
hsa-let-7b-5p	MIMAT0000063	DOCK5	80005	18668040
hsa-let-7b-5p	MIMAT0000063	DHX57	90957	18668040
hsa-let-7b-5p	MIMAT0000063	CSNK1D	1453	18668040
hsa-let-7b-5p	MIMAT0000063	COMMD9	29099	18668040
hsa-let-7b-5p	MIMAT0000063	CHMP2A	27243	18668040
hsa-let-7b-5p	MIMAT0000063	CDKAL1	54901	18668040
hsa-let-7b-5p	MIMAT0000063	CDIPT	10423	18668040
hsa-let-7b-5p	MIMAT0000063	CARHSP1	23589	18668040
hsa-let-7b-5p	MIMAT0000063	CAPG	822	18668040
hsa-let-7b-5p	MIMAT0000063	CALCOCO2	10241	18668040
hsa-let-7b-5p	MIMAT0000063	AURKB	9212	18668040
hsa-let-7b-5p	MIMAT0000063	ATP6V1F	9296	18668040
hsa-let-7b-5p	MIMAT0000063	ATP6V0A1	535	18668040
hsa-let-7b-5p	MIMAT0000063	ATAD3B	83858	18668040
hsa-let-7b-5p	MIMAT0000063	ANAPC1	64682	18668040
hsa-let-7b-5p	MIMAT0000063	AKAP8	10270	18668040
hsa-let-7b-5p	MIMAT0000063	AARSD1	80755	18668040
hsa-let-7b-5p	MIMAT0000063	NRAS	4893	18668040
hsa-let-7b-5p	MIMAT0000063	PDE12	201626	18668040
hsa-let-7b-5p	MIMAT0000063	SIGMAR1	10280	18668040
hsa-let-7b-5p	MIMAT0000063	RRM2	6241	18668040
hsa-let-7b-5p	MIMAT0000063	AURKA	6790	18668040
hsa-let-7b-5p	MIMAT0000063	CIAO1	9391	18668040
hsa-let-7b-5p	MIMAT0000063	NCAPG2	54892	18668040
hsa-let-7b-5p	MIMAT0000063	CCBL2	56267	18668040
hsa-let-7b-5p	MIMAT0000063	DCTPP1	79077	18668040
hsa-let-7b-5p	MIMAT0000063	EDEM3	80267	18668040
hsa-let-7b-5p	MIMAT0000063	CHPF2	54480	18668040
hsa-let-7b-5p	MIMAT0000063	CCDC115	84317	18668040
hsa-let-7b-5p	MIMAT0000063	ALG3	10195	18668040
hsa-let-7b-5p	MIMAT0000063	ARL15	54622	18668040
hsa-let-7b-5p	MIMAT0000063	MAP7D1	55700	18668040
hsa-let-7b-5p	MIMAT0000063	NAA25	80018	18668040
hsa-let-7b-5p	MIMAT0000063	NUDT19	390916	18668040
hsa-let-7b-5p	MIMAT0000063	MGME1	92667	18668040
hsa-let-7b-5p	MIMAT0000063	RRP1B	23076	18668040
hsa-let-7b-5p	MIMAT0000063	GGCT	79017	18668040
hsa-let-7b-5p	MIMAT0000063	MMS22L	253714	18668040
hsa-let-7b-5p	MIMAT0000063	PRRC2A	7916	18668040
hsa-let-7b-5p	MIMAT0000063	C1orf27	54953	18668040
hsa-let-7b-5p	MIMAT0000063	GDE1	51573	18668040
hsa-let-7b-5p	MIMAT0000063	ERC1	23085	18668040
hsa-let-7b-5p	MIMAT0000063	NAA40	79829	18668040
hsa-let-7b-5p	MIMAT0000063	TRABD	80305	18668040
hsa-let-7b-5p	MIMAT0000063	IGF2BP2	10644	18668040
hsa-let-7b-5p	MIMAT0000063	RRP8	23378	18668040
hsa-let-7b-5p	MIMAT0000063	SLC35F6	54978	18668040
hsa-let-7b-5p	MIMAT0000063	FAM203A	51236	18668040
hsa-let-7b-5p	MIMAT0000063	POLR3B	55703	18668040
hsa-let-7b-5p	MIMAT0000063	NUBP2	10101	18668040
hsa-let-7b-5p	MIMAT0000063	GFM2	84340	18668040
hsa-let-7b-5p	MIMAT0000063	WDR4	10785	18668040
hsa-let-7b-5p	MIMAT0000063	LDLR	3949	18668040
hsa-let-7b-5p	MIMAT0000063	DNM3	26052	18668040
hsa-let-7b-5p	MIMAT0000063	PIH1D1	55011	18668040
hsa-let-7b-5p	MIMAT0000063	CCNK	8812	18668040
hsa-let-7b-5p	MIMAT0000063	SEMG2	6407	18668040
hsa-let-7b-5p	MIMAT0000063	PPM1G	5496	18668040
hsa-let-7b-5p	MIMAT0000063	PLXDC2	84898	18668040
hsa-let-7b-5p	MIMAT0000063	ACACA	31	18668040
hsa-let-7b-5p	MIMAT0000063	MOB1A	55233	18668040
hsa-let-7b-5p	MIMAT0000063	SLC27A2	11001	18668040
hsa-let-7b-5p	MIMAT0000063	POLR1A	25885	18668040
hsa-let-7b-5p	MIMAT0000063	ANXA8L1	728113	18668040
hsa-let-7b-5p	MIMAT0000063	AGL	178	18668040
hsa-let-7b-5p	MIMAT0000063	UBA3	9039	18668040
hsa-let-7b-5p	MIMAT0000063	NIPBL	25836	18668040
hsa-let-7b-5p	MIMAT0000063	WLS	79971	18668040
hsa-let-7b-5p	MIMAT0000063	PUS1	80324	18668040
hsa-let-7b-5p	MIMAT0000063	HEATR2	54919	18668040
hsa-let-7b-5p	MIMAT0000063	MPG	4350	18668040
hsa-let-7b-5p	MIMAT0000063	LRRC40	55631	18668040
hsa-let-7b-5p	MIMAT0000063	RANBP6	26953	18668040
hsa-let-7b-5p	MIMAT0000063	EMC6	83460	18668040
hsa-let-7b-5p	MIMAT0000063	BGLAP	632	18668040
hsa-let-7b-5p	MIMAT0000063	BAG5	9529	18668040
hsa-let-7b-5p	MIMAT0000063	INTS5	80789	18668040
hsa-let-7b-5p	MIMAT0000063	EIF4A1	1973	18668040
hsa-let-7b-5p	MIMAT0000063	CNDP2	55748	18668040
hsa-let-7b-5p	MIMAT0000063	GPATCH4	54865	18668040
hsa-let-7b-5p	MIMAT0000063	BAZ1B	9031	18668040
hsa-let-7b-5p	MIMAT0000063	DDX49	54555	18668040
hsa-let-7b-5p	MIMAT0000063	DHX33	56919	18668040
hsa-let-7b-5p	MIMAT0000063	SEC11A	23478	18668040
hsa-let-7b-5p	MIMAT0000063	PPID	5481	18668040
hsa-let-7b-5p	MIMAT0000063	CMC1	152100	18668040
hsa-let-7b-5p	MIMAT0000063	TMEM201	199953	18668040
hsa-let-7b-5p	MIMAT0000063	ATG9A	79065	18668040
hsa-let-7b-5p	MIMAT0000063	ACPP	55	18668040
hsa-let-7b-5p	MIMAT0000063	GLB1	2720	18668040
hsa-let-7b-5p	MIMAT0000063	USP10	9100	18668040
hsa-let-7b-5p	MIMAT0000063	XPO5	57510	18668040
hsa-let-7b-5p	MIMAT0000063	LPCAT3	10162	18668040
hsa-let-7b-5p	MIMAT0000063	GSPT1	2935	18668040
hsa-let-7b-5p	MIMAT0000063	CUL3	8452	18668040
hsa-let-7b-5p	MIMAT0000063	PCYT1B	9468	18668040
hsa-let-7b-5p	MIMAT0000063	BZW2	28969	18668040
hsa-let-7b-5p	MIMAT0000063	DLAT	1737	18668040
hsa-let-7b-5p	MIMAT0000063	EIF4G2	1982	18668040
hsa-let-7b-5p	MIMAT0000063	CTPS1	1503	18668040
hsa-let-7b-5p	MIMAT0000063	NUP155	9631	18668040
hsa-let-7b-5p	MIMAT0000063	ATP2A2	488	18668040
hsa-let-7b-5p	MIMAT0000063	SLC30A1	7779	18668040
hsa-let-7b-5p	MIMAT0000063	HELLS	3070	18668040
hsa-let-7b-5p	MIMAT0000063	LPGAT1	9926	18668040
hsa-let-7b-5p	MIMAT0000063	QRSL1	55278	18668040
hsa-let-7b-5p	MIMAT0000063	TST	7263	18668040
hsa-let-7b-5p	MIMAT0000063	STIM1	6786	18668040
hsa-let-7b-5p	MIMAT0000063	RAP2C	57826	18668040
hsa-let-7b-5p	MIMAT0000063	GEMIN5	25929	18668040
hsa-let-7b-5p	MIMAT0000063	PCCB	5096	18668040
hsa-let-7b-5p	MIMAT0000063	SYNE1	23345	18668040
hsa-let-7b-5p	MIMAT0000063	TCOF1	6949	18668040
hsa-let-7b-5p	MIMAT0000063	SDAD1	55153	18668040
hsa-let-7b-5p	MIMAT0000063	NOLC1	9221	18668040
hsa-let-7b-5p	MIMAT0000063	RNMTL1	55178	18668040
hsa-let-7b-5p	MIMAT0000063	TIMM23	100287932	18668040
hsa-let-7b-5p	MIMAT0000063	PSMD9	5715	18668040
hsa-let-7b-5p	MIMAT0000063	COPG1	22820	18668040
hsa-let-7b-5p	MIMAT0000063	SP100	6672	18668040
hsa-let-7b-5p	MIMAT0000063	DSG2	1829	18668040
hsa-let-7b-5p	MIMAT0000063	RTCA	8634	18668040
hsa-let-7b-5p	MIMAT0000063	PDCD11	22984	18668040
hsa-let-7b-5p	MIMAT0000063	NSMCE4A	54780	18668040
hsa-let-7b-5p	MIMAT0000063	CHMP3	51652	18668040
hsa-let-7b-5p	MIMAT0000063	PAAF1	80227	18668040
hsa-let-7b-5p	MIMAT0000063	NVL	4931	18668040
hsa-let-7b-5p	MIMAT0000063	MRPL47	57129	18668040
hsa-let-7b-5p	MIMAT0000063	ARCN1	372	18668040
hsa-let-7b-5p	MIMAT0000063	ANXA8L2	244	18668040
hsa-let-7b-5p	MIMAT0000063	DHX16	8449	18668040
hsa-let-7b-5p	MIMAT0000063	CPSF3L	54973	18668040
hsa-let-7b-5p	MIMAT0000063	UBE2M	9040	18668040
hsa-let-7b-5p	MIMAT0000063	UNC13D	201294	18668040
hsa-let-7b-5p	MIMAT0000063	CHAF1A	10036	18668040
hsa-let-7b-5p	MIMAT0000063	UBE2D2	7322	18668040
hsa-let-7b-5p	MIMAT0000063	DDX41	51428	18668040
hsa-let-7b-5p	MIMAT0000063	AKR1A1	10327	18668040
hsa-let-7b-5p	MIMAT0000063	DRG2	1819	18668040
hsa-let-7b-5p	MIMAT0000063	IPO8	10526	18668040
hsa-let-7b-5p	MIMAT0000063	ACSL1	2180	18668040
hsa-let-7b-5p	MIMAT0000063	WBSCR16	81554	18668040
hsa-let-7b-5p	MIMAT0000063	CHRAC1	54108	18668040
hsa-let-7b-5p	MIMAT0000063	FAM213A	84293	18668040
hsa-let-7b-5p	MIMAT0000063	SLC25A19	60386	18668040
hsa-let-7b-5p	MIMAT0000063	UBAP2L	9898	18668040
hsa-let-7b-5p	MIMAT0000063	IGSF3	3321	18668040
hsa-let-7b-5p	MIMAT0000063	MAP7	9053	18668040
hsa-let-7b-5p	MIMAT0000063	GAPVD1	26130	18668040
hsa-let-7b-5p	MIMAT0000063	OSBPL10	114884	18668040
hsa-let-7b-5p	MIMAT0000063	POP1	10940	18668040
hsa-let-7b-5p	MIMAT0000063	ZC3H11A	9877	18668040
hsa-let-7b-5p	MIMAT0000063	IGF2BP3	10643	18668040
hsa-let-7b-5p	MIMAT0000063	PEX11B	8799	18668040
hsa-let-7b-5p	MIMAT0000063	USO1	8615	18668040
hsa-let-7b-5p	MIMAT0000063	MYO1E	4643	18668040
hsa-let-7b-5p	MIMAT0000063	MIOS	54468	18668040
hsa-let-7b-5p	MIMAT0000063	RBM12B	389677	18668040
hsa-let-7b-5p	MIMAT0000063	POM121C	100101267	18668040
hsa-let-7b-5p	MIMAT0000063	UBE2D3	7323	18668040
hsa-let-7b-5p	MIMAT0000063	NARS2	79731	18668040
hsa-let-7b-5p	MIMAT0000063	CS	1431	18668040
hsa-let-7b-5p	MIMAT0000063	CCNY	219771	18668040
hsa-let-7b-5p	MIMAT0000063	ASCC3	10973	18668040
hsa-let-7b-5p	MIMAT0000063	GALNT2	2590	18668040
hsa-let-7b-5p	MIMAT0000063	XRN1	54464	18668040
hsa-let-7b-5p	MIMAT0000063	SMARCC1	6599	18668040
hsa-let-7b-5p	MIMAT0000063	SCD	6319	18668040
hsa-let-7b-5p	MIMAT0000063	PRKAR2A	5576	18668040
hsa-let-7b-5p	MIMAT0000063	VPS51	738	18668040
hsa-let-7b-5p	MIMAT0000063	DNAJC11	55735	18668040
hsa-let-7b-5p	MIMAT0000063	WDR74	54663	18668040
hsa-let-7b-5p	MIMAT0000063	OXA1L	5018	18668040
hsa-let-7b-5p	MIMAT0000063	SCAMP1	9522	18668040
hsa-let-7b-5p	MIMAT0000063	SLC9A3R1	9368	18668040
hsa-let-7b-5p	MIMAT0000063	IDI1	3422	18668040
hsa-let-7b-5p	MIMAT0000063	XPO7	23039	18668040
hsa-let-7b-5p	MIMAT0000063	TES	26136	18668040
hsa-let-7b-5p	MIMAT0000063	TOE1	114034	18668040
hsa-let-7b-5p	MIMAT0000063	PTCD1	26024	18668040
hsa-let-7b-5p	MIMAT0000063	COX7B	1349	18668040
hsa-let-7b-5p	MIMAT0000063	NAA50	80218	18668040
hsa-let-7b-5p	MIMAT0000063	NUP35	129401	18668040
hsa-let-7b-5p	MIMAT0000063	SYNGR2	9144	18668040
hsa-let-7b-5p	MIMAT0000063	GATC	283459	18668040
hsa-let-7b-5p	MIMAT0000063	PDCD10	11235	18668040
hsa-let-7b-5p	MIMAT0000063	NOL6	65083	18668040
hsa-let-7b-5p	MIMAT0000063	ERGIC3	51614	18668040
hsa-let-7b-5p	MIMAT0000063	WDR33	55339	18668040
hsa-let-7b-5p	MIMAT0000063	PUM1	9698	18668040
hsa-let-7b-5p	MIMAT0000063	POLR2H	5437	18668040
hsa-let-7b-5p	MIMAT0000063	ELOVL1	64834	18668040
hsa-let-7b-5p	MIMAT0000063	UBXN8	7993	18668040
hsa-let-7b-5p	MIMAT0000063	PARVB	29780	18668040
hsa-let-7b-5p	MIMAT0000063	MTFP1	51537	18668040
hsa-let-7b-5p	MIMAT0000063	DNAJC1	64215	18668040
hsa-let-7b-5p	MIMAT0000063	KIDINS220	57498	18668040
hsa-let-7b-5p	MIMAT0000063	LPL	4023	18668040
hsa-let-7b-5p	MIMAT0000063	DIAPH1	1729	18668040
hsa-let-7b-5p	MIMAT0000063	SMARCA1	6594	18668040
hsa-let-7b-5p	MIMAT0000063	CCDC134	79879	18668040
hsa-let-7b-5p	MIMAT0000063	EIF4A2	1974	18668040
hsa-let-7b-5p	MIMAT0000063	INTS7	25896	18668040
hsa-let-7b-5p	MIMAT0000063	EIF2B3	8891	18668040
hsa-let-7b-5p	MIMAT0000063	CHD3	1107	18668040
hsa-let-7b-5p	MIMAT0000063	CENPB	1059	18668040
hsa-let-7b-5p	MIMAT0000063	TBRG4	9238	18668040
hsa-let-7b-5p	MIMAT0000063	2017-09-04	5414	18668040
hsa-let-7b-5p	MIMAT0000063	APRT	353	18668040
hsa-let-7b-5p	MIMAT0000063	NSA2	10412	18668040
hsa-let-7b-5p	MIMAT0000063	PDK1	5163	18668040
hsa-let-7b-5p	MIMAT0000063	GLTSCR2	29997	18668040
hsa-let-7b-5p	MIMAT0000063	PAFAH1B3	5050	18668040
hsa-let-7b-5p	MIMAT0000063	GYS2	2998	18668040
hsa-let-7b-5p	MIMAT0000063	REEP4	80346	18668040
hsa-let-7b-5p	MIMAT0000063	NDUFAF7	55471	18668040
hsa-let-7b-5p	MIMAT0000063	SEC23B	10483	18668040
hsa-let-7b-5p	MIMAT0000063	ATG4B	23192	18668040
hsa-let-7b-5p	MIMAT0000063	BAZ1A	11177	18668040
hsa-let-7b-5p	MIMAT0000063	GLO1	2739	18668040
hsa-let-7b-5p	MIMAT0000063	FAM49B	51571	18668040
hsa-let-7b-5p	MIMAT0000063	POLR1B	84172	18668040
hsa-let-7b-5p	MIMAT0000063	RIOK2	55781	18668040
hsa-let-7b-5p	MIMAT0000063	ZADH2	284273	18668040
hsa-let-7b-5p	MIMAT0000063	NUP214	8021	18668040
hsa-let-7b-5p	MIMAT0000063	CLPX	10845	18668040
hsa-let-7b-5p	MIMAT0000063	RNMT	8731	18668040
hsa-let-7b-5p	MIMAT0000063	QARS	5859	18668040
hsa-let-7b-5p	MIMAT0000063	MYCBP	26292	18668040
hsa-let-7b-5p	MIMAT0000063	SLC38A2	54407	18668040
hsa-let-7b-5p	MIMAT0000063	AHCTF1	25909	18668040
hsa-let-7b-5p	MIMAT0000063	MKRN2	23609	18668040
hsa-let-7b-5p	MIMAT0000063	VWA8	23078	18668040
hsa-let-7b-5p	MIMAT0000063	PMF1	11243	18668040
hsa-let-7b-5p	MIMAT0000063	CA12	771	18668040
hsa-let-7b-5p	MIMAT0000063	ORC4	5000	18668040
hsa-let-7b-5p	MIMAT0000063	RBM34	23029	18668040
hsa-let-7b-5p	MIMAT0000063	PYCRL	65263	18668040
hsa-let-7b-5p	MIMAT0000063	FOXK1	221937	18668040
hsa-let-7b-5p	MIMAT0000063	ENG	2022	18668040
hsa-let-7b-5p	MIMAT0000063	TPBG	7162	18668040
hsa-let-7b-5p	MIMAT0000063	RAB38	23682	18668040
hsa-let-7b-5p	MIMAT0000063	TIMM8A	1678	18668040
hsa-let-7b-5p	MIMAT0000063	FOXRED1	55572	18668040
hsa-let-7b-5p	MIMAT0000063	MOB1B	92597	18668040
hsa-let-7b-5p	MIMAT0000063	CENPV	201161	18668040
hsa-let-7b-5p	MIMAT0000063	POLR2L	5441	18668040
hsa-let-7b-5p	MIMAT0000063	ANKZF1	55139	18668040
hsa-let-7b-5p	MIMAT0000063	LLPH	84298	18668040
hsa-let-7b-5p	MIMAT0000063	MIPEP	4285	18668040
hsa-let-7b-5p	MIMAT0000063	VAMP3	9341	18668040
hsa-let-7b-5p	MIMAT0000063	PRPS1	5631	18668040
hsa-let-7b-5p	MIMAT0000063	IMPDH2	3615	18668040
hsa-let-7b-5p	MIMAT0000063	SH3GLB1	51100	18668040
hsa-let-7b-5p	MIMAT0000063	DDX28	55794	18668040
hsa-let-7b-5p	MIMAT0000063	UBE2I	7329	18668040
hsa-let-7b-5p	MIMAT0000063	COPS2	9318	18668040
hsa-let-7b-5p	MIMAT0000063	DCD	117159	18668040
hsa-let-7b-5p	MIMAT0000063	USP15	9958	18668040
hsa-let-7b-5p	MIMAT0000063	ANXA8	653145	18668040
hsa-let-7b-5p	MIMAT0000063	MAT2B	27430	18668040
hsa-let-7b-5p	MIMAT0000063	TUBGCP2	10844	18668040
hsa-let-7b-5p	MIMAT0000063	ARFIP2	23647	18668040
hsa-let-7b-5p	MIMAT0000063	DDX10	1662	18668040
hsa-let-7b-5p	MIMAT0000063	TRUB2	26995	18668040
hsa-let-7b-5p	MIMAT0000063	NLE1	54475	18668040
hsa-let-7b-5p	MIMAT0000063	RNF40	9810	18668040
hsa-let-7b-5p	MIMAT0000063	DDX21	9188	18668040
hsa-let-7b-5p	MIMAT0000063	TRIP12	9320	18668040
hsa-let-7b-5p	MIMAT0000063	GSR	2936	18668040
hsa-let-7b-5p	MIMAT0000063	SLC38A5	92745	18668040
hsa-let-7b-5p	MIMAT0000063	PLCB3	5331	18668040
hsa-let-7b-5p	MIMAT0000063	PGM3	5238	18668040
hsa-let-7b-5p	MIMAT0000063	RRP7A	27341	18668040
hsa-let-7b-5p	MIMAT0000063	LSM6	11157	18668040
hsa-let-7b-5p	MIMAT0000063	TMED5	50999	18668040
hsa-let-7b-5p	MIMAT0000063	PIGU	128869	18668040
hsa-let-7b-5p	MIMAT0000063	CPSF1	29894	18668040
hsa-let-7b-5p	MIMAT0000063	NAA15	80155	18668040
hsa-let-7b-5p	MIMAT0000063	NOP14	8602	18668040
hsa-let-7b-5p	MIMAT0000063	FLAD1	80308	18668040
hsa-let-7b-5p	MIMAT0000063	CUL1	8454	18668040
hsa-let-7b-5p	MIMAT0000063	CDCA8	55143	18668040
hsa-let-7b-5p	MIMAT0000063	SLC30A7	148867	18668040
hsa-let-7b-5p	MIMAT0000063	DPF2	5977	18668040
hsa-let-7b-5p	MIMAT0000063	KIF2A	3796	18668040
hsa-let-7b-5p	MIMAT0000063	ERGIC2	51290	18668040
hsa-let-7b-5p	MIMAT0000063	TMTC3	160418	18668040
hsa-let-7b-5p	MIMAT0000063	SPRYD7	57213	18668040
hsa-let-7b-5p	MIMAT0000063	CHD4	1108	18668040
hsa-let-7b-5p	MIMAT0000063	SMARCD1	6602	18668040
hsa-let-7b-5p	MIMAT0000063	TMEM65	157378	18668040
hsa-let-7b-5p	MIMAT0000063	NME6	10201	18668040
hsa-let-7b-5p	MIMAT0000063	RBFOX1	54715	18668040
hsa-let-7b-5p	MIMAT0000063	CLUH	23277	18668040
hsa-let-7b-5p	MIMAT0000063	RDX	5962	18668040
hsa-let-7b-5p	MIMAT0000063	LBR	3930	18668040
hsa-let-7b-5p	MIMAT0000063	SEC16A	9919	18668040
hsa-let-7b-5p	MIMAT0000063	TBC1D15	64786	18668040
hsa-let-7b-5p	MIMAT0000063	NAF1	92345	18668040
hsa-let-7b-5p	MIMAT0000063	LRRC47	57470	18668040
hsa-let-7b-5p	MIMAT0000063	VWA9	81556	18668040
hsa-let-7b-5p	MIMAT0000063	UTP15	84135	18668040
hsa-let-7b-5p	MIMAT0000063	TROVE2	6738	18668040
hsa-let-7b-5p	MIMAT0000063	TBC1D13	54662	18668040
hsa-let-7b-5p	MIMAT0000063	MCAT	27349	18668040
hsa-let-7b-5p	MIMAT0000063	TRNT1	51095	18668040
hsa-let-7b-5p	MIMAT0000063	TIMM9	26520	18668040
hsa-let-7b-5p	MIMAT0000063	KCTD12	115207	18668040
hsa-let-7b-5p	MIMAT0000063	SCRN1	9805	18668040
hsa-let-7b-5p	MIMAT0000063	SCAF4	57466	18668040
hsa-let-7b-5p	MIMAT0000063	MAP2K2	5605	18668040
hsa-let-7b-5p	MIMAT0000063	INPPL1	3636	18668040
hsa-let-7b-5p	MIMAT0000063	CHD1	1105	18668040
hsa-let-7b-5p	MIMAT0000063	UCK2	7371	18668040
hsa-let-7b-5p	MIMAT0000063	LZIC	84328	18668040
hsa-let-7b-5p	MIMAT0000063	SPR	6697	18668040
hsa-let-7b-5p	MIMAT0000063	SLC25A12	8604	18668040
hsa-let-7b-5p	MIMAT0000063	TRIM24	8805	18668040
hsa-let-7b-5p	MIMAT0000063	GTF3C4	9329	18668040
hsa-let-7b-5p	MIMAT0000063	TTLL12	23170	18668040
hsa-let-7b-5p	MIMAT0000063	PITHD1	57095	18668040
hsa-let-7b-5p	MIMAT0000063	LRRC8A	56262	18668040
hsa-let-7b-5p	MIMAT0000063	EEF1E1	9521	18668040
hsa-let-7b-5p	MIMAT0000063	EHD4	30844	18668040
hsa-let-7b-5p	MIMAT0000063	LSG1	55341	18668040
hsa-let-7b-5p	MIMAT0000063	PAPSS1	9061	18668040
hsa-let-7b-5p	MIMAT0000063	PCYT1A	5130	18668040
hsa-let-7b-5p	MIMAT0000063	ARHGAP17	55114	18668040
hsa-let-7b-5p	MIMAT0000063	PSME3	10197	18668040
hsa-let-7b-5p	MIMAT0000063	PDHX	8050	18668040
hsa-let-7b-5p	MIMAT0000063	OXNAD1	92106	18668040
hsa-let-7b-5p	MIMAT0000063	TPP2	7174	18668040
hsa-let-7b-5p	MIMAT0000063	HS2ST1	9653	18668040
hsa-let-7b-5p	MIMAT0000063	CRKL	1399	18668040
hsa-let-7b-5p	MIMAT0000063	ABCC1	4363	18668040
hsa-let-7b-5p	MIMAT0000063	SMARCA4	6597	18668040
hsa-let-7b-5p	MIMAT0000063	UTP6	55813	18668040
hsa-let-7b-5p	MIMAT0000063	TMEM33	55161	18668040
hsa-let-7b-5p	MIMAT0000063	WDR75	84128	18668040
hsa-let-7b-5p	MIMAT0000063	ABCB10	23456	18668040
hsa-let-7b-5p	MIMAT0000063	MARS	4141	18668040
hsa-let-7b-5p	MIMAT0000063	PVR	5817	18668040
hsa-let-7b-5p	MIMAT0000063	ANP32E	81611	18668040
hsa-let-7b-5p	MIMAT0000063	WARS2	10352	18668040
hsa-let-7b-5p	MIMAT0000063	RAB3GAP2	25782	18668040
hsa-let-7b-5p	MIMAT0000063	ERO1L	30001	18668040
hsa-let-7b-5p	MIMAT0000063	IMPDH1	3614	18668040
hsa-let-7b-5p	MIMAT0000063	TMEM167A	153339	18668040
hsa-let-7b-5p	MIMAT0000063	PDPR	55066	18668040
hsa-let-7b-5p	MIMAT0000063	RBFOX2	23543	18668040
hsa-let-7b-5p	MIMAT0000063	DICER1	23405	18812516
hsa-let-7b-5p	MIMAT0000063	CDC34	997	19126550
hsa-let-7b-5p	MIMAT0000063	NAP1L1	4673	19536157
hsa-let-7b-5p	MIMAT0000063	PAFAH2	5051	19536157
hsa-let-7b-5p	MIMAT0000063	CDC25A	993	19966857
hsa-let-7b-5p	MIMAT0000063	NRAS	4893	19966857
hsa-let-7b-5p	MIMAT0000063	IFNB1	3456	20130213
hsa-let-7b-5p	MIMAT0000063	CCND1	595	20133835
hsa-let-7b-5p	MIMAT0000063	NR2E1	7101	20133835
hsa-let-7b-5p	MIMAT0000063	COIL	8161	20371350
hsa-let-7b-5p	MIMAT0000063	GRPEL2	134266	20371350
hsa-let-7b-5p	MIMAT0000063	AKAP8	10270	20371350
hsa-let-7b-5p	MIMAT0000063	HMGA2	8091	20371350
hsa-let-7b-5p	MIMAT0000063	PDE12	201626	20371350
hsa-let-7b-5p	MIMAT0000063	E2F6	1876	20371350
hsa-let-7b-5p	MIMAT0000063	NUP155	9631	20371350
hsa-let-7b-5p	MIMAT0000063	IGF2BP3	10643	20371350
hsa-let-7b-5p	MIMAT0000063	RBM12B	389677	20371350
hsa-let-7b-5p	MIMAT0000063	RBFOX2	23543	20371350
hsa-let-7b-5p	MIMAT0000063	WASL	8976	20371350
hsa-let-7b-5p	MIMAT0000063	ARID3B	10620	20371350
hsa-let-7b-5p	MIMAT0000063	SMC1A	8243	20371350
hsa-let-7b-5p	MIMAT0000063	FBXW2	26190	20371350
hsa-let-7b-5p	MIMAT0000063	PCGF3	10336	20371350
hsa-let-7b-5p	MIMAT0000063	NHLRC3	387921	20371350
hsa-let-7b-5p	MIMAT0000063	BACH1	571	20371350
hsa-let-7b-5p	MIMAT0000063	SMARCAD1	56916	20371350
hsa-let-7b-5p	MIMAT0000063	CALU	813	20371350
hsa-let-7b-5p	MIMAT0000063	C5orf51	285636	20371350
hsa-let-7b-5p	MIMAT0000063	TRIM71	131405	20371350
hsa-let-7b-5p	MIMAT0000063	CLDN12	9069	20371350
hsa-let-7b-5p	MIMAT0000063	C1orf21	81563	20371350
hsa-let-7b-5p	MIMAT0000063	SLC20A1	6574	20371350
hsa-let-7b-5p	MIMAT0000063	BZW1	9689	20371350
hsa-let-7b-5p	MIMAT0000063	MIEF1	54471	20371350
hsa-let-7b-5p	MIMAT0000063	ATXN7L3B	552889	20371350
hsa-let-7b-5p	MIMAT0000063	ZBTB5	9925	20371350
hsa-let-7b-5p	MIMAT0000063	FAM43A	131583	20371350
hsa-let-7b-5p	MIMAT0000063	PLEKHO1	51177	20371350
hsa-let-7b-5p	MIMAT0000063	STRN	6801	20371350
hsa-let-7b-5p	MIMAT0000063	SLC10A7	84068	20371350
hsa-let-7b-5p	MIMAT0000063	SEMA4C	54910	20371350
hsa-let-7b-5p	MIMAT0000063	RNF44	22838	20371350
hsa-let-7b-5p	MIMAT0000063	MBD2	8932	20371350
hsa-let-7b-5p	MIMAT0000063	KPNA5	3841	20371350
hsa-let-7b-5p	MIMAT0000063	IGDCC4	57722	20371350
hsa-let-7b-5p	MIMAT0000063	FIGN	55137	20371350
hsa-let-7b-5p	MIMAT0000063	DIABLO	56616	20371350
hsa-let-7b-5p	MIMAT0000063	AK4	205	20371350
hsa-let-7b-5p	MIMAT0000063	ZNF566	84924	20371350
hsa-let-7b-5p	MIMAT0000063	YOD1	55432	20371350
hsa-let-7b-5p	MIMAT0000063	CD59	966	20371350
hsa-let-7b-5p	MIMAT0000063	ZNF200	7752	20371350
hsa-let-7b-5p	MIMAT0000063	LRIG3	121227	20371350
hsa-let-7b-5p	MIMAT0000063	BEND4	389206	20371350
hsa-let-7b-5p	MIMAT0000063	ZNF611	81856	20371350
hsa-let-7b-5p	MIMAT0000063	PMPCA	23203	20371350
hsa-let-7b-5p	MIMAT0000063	MCF2L2	23101	20371350
hsa-let-7b-5p	MIMAT0000063	GSG2	83903	20371350
hsa-let-7b-5p	MIMAT0000063	ZNF460	10794	20371350
hsa-let-7b-5p	MIMAT0000063	C19orf47	126526	20371350
hsa-let-7b-5p	MIMAT0000063	PEG10	23089	20371350
hsa-let-7b-5p	MIMAT0000063	EMILIN2	84034	20371350
hsa-let-7b-5p	MIMAT0000063	SURF4	6836	20371350
hsa-let-7b-5p	MIMAT0000063	PARP16	54956	20371350
hsa-let-7b-5p	MIMAT0000063	GNG5	2787	20371350
hsa-let-7b-5p	MIMAT0000063	ABHD17C	58489	20371350
hsa-let-7b-5p	MIMAT0000063	THYN1	29087	20371350
hsa-let-7b-5p	MIMAT0000063	TGOLN2	10618	20371350
hsa-let-7b-5p	MIMAT0000063	ZBTB37	84614	20371350
hsa-let-7b-5p	MIMAT0000063	GOLGA4	2803	20371350
hsa-let-7b-5p	MIMAT0000063	FAM104A	84923	20371350
hsa-let-7b-5p	MIMAT0000063	PRDM1	639	20651244
hsa-let-7b-5p	MIMAT0000063	CDC34	997	21252116
hsa-let-7b-5p	MIMAT0000063	IGF2BP1	10642	21252116
hsa-let-7b-5p	MIMAT0000063	HRAS	3265	21252116
hsa-let-7b-5p	MIMAT0000063	RBFOX2	23543	22012620
hsa-let-7b-5p	MIMAT0000063	WASL	8976	22012620
hsa-let-7b-5p	MIMAT0000063	SOD2	6648	22012620
hsa-let-7b-5p	MIMAT0000063	RRAD	6236	22012620
hsa-let-7b-5p	MIMAT0000063	OPRL1	4987	22012620
hsa-let-7b-5p	MIMAT0000063	LEFTY1	10637	22012620
hsa-let-7b-5p	MIMAT0000063	CYP2J2	1573	22761738
hsa-let-7b-5p	MIMAT0000063	SLC25A13	10165	23622248
hsa-let-7b-5p	MIMAT0000063	POM121	9883	23622248
hsa-let-7b-5p	MIMAT0000063	IPO4	79711	23622248
hsa-let-7b-5p	MIMAT0000063	HMGA1	3159	23622248
hsa-let-7b-5p	MIMAT0000063	GRPEL2	134266	23622248
hsa-let-7b-5p	MIMAT0000063	FADS2	9415	23622248
hsa-let-7b-5p	MIMAT0000063	DSP	1832	23622248
hsa-let-7b-5p	MIMAT0000063	DHX57	90957	23622248
hsa-let-7b-5p	MIMAT0000063	ACTG1	71	23622248
hsa-let-7b-5p	MIMAT0000063	TAB2	23118	23622248
hsa-let-7b-5p	MIMAT0000063	CCNF	899	23622248
hsa-let-7b-5p	MIMAT0000063	PRRC2A	7916	23622248
hsa-let-7b-5p	MIMAT0000063	TRABD	80305	23622248
hsa-let-7b-5p	MIMAT0000063	ACACA	31	23622248
hsa-let-7b-5p	MIMAT0000063	BAZ1B	9031	23622248
hsa-let-7b-5p	MIMAT0000063	TMEM201	199953	23622248
hsa-let-7b-5p	MIMAT0000063	NUP155	9631	23622248
hsa-let-7b-5p	MIMAT0000063	ATP2A2	488	23622248
hsa-let-7b-5p	MIMAT0000063	RTCA	8634	23622248
hsa-let-7b-5p	MIMAT0000063	PDCD11	22984	23622248
hsa-let-7b-5p	MIMAT0000063	UBAP2L	9898	23622248
hsa-let-7b-5p	MIMAT0000063	SCD	6319	23622248
hsa-let-7b-5p	MIMAT0000063	SYNGR2	9144	23622248
hsa-let-7b-5p	MIMAT0000063	PUM1	9698	23622248
hsa-let-7b-5p	MIMAT0000063	DIAPH1	1729	23622248
hsa-let-7b-5p	MIMAT0000063	CHD3	1107	23622248
hsa-let-7b-5p	MIMAT0000063	ZADH2	284273	23622248
hsa-let-7b-5p	MIMAT0000063	NUP214	8021	23622248
hsa-let-7b-5p	MIMAT0000063	GSR	2936	23622248
hsa-let-7b-5p	MIMAT0000063	FLAD1	80308	23622248
hsa-let-7b-5p	MIMAT0000063	CHD4	1108	23622248
hsa-let-7b-5p	MIMAT0000063	SMARCD1	6602	23622248
hsa-let-7b-5p	MIMAT0000063	CLUH	23277	23622248
hsa-let-7b-5p	MIMAT0000063	TRIM24	8805	23622248
hsa-let-7b-5p	MIMAT0000063	PSME3	10197	23622248
hsa-let-7b-5p	MIMAT0000063	SMARCA4	6597	23622248
hsa-let-7b-5p	MIMAT0000063	RBFOX2	23543	23622248
hsa-let-7b-5p	MIMAT0000063	SPATA12	353324	23622248
hsa-let-7b-5p	MIMAT0000063	DRAXIN	374946	23622248
hsa-let-7b-5p	MIMAT0000063	CCNB1	891	23622248
hsa-let-7b-5p	MIMAT0000063	DENR	8562	23622248
hsa-let-7b-5p	MIMAT0000063	IP6K1	9807	23622248
hsa-let-7b-5p	MIMAT0000063	GATA6	2627	23622248
hsa-let-7b-5p	MIMAT0000063	PAK1	5058	23622248
hsa-let-7b-5p	MIMAT0000063	DDX17	10521	23622248
hsa-let-7b-5p	MIMAT0000063	ATXN1L	342371	23622248
hsa-let-7b-5p	MIMAT0000063	PLXNB2	23654	23622248
hsa-let-7b-5p	MIMAT0000063	IBA57	200205	23622248
hsa-let-7b-5p	MIMAT0000063	CCNB2	9133	23622248
hsa-let-7b-5p	MIMAT0000063	CLCA2	9635	23622248
hsa-let-7b-5p	MIMAT0000063	NOMO3	408050	23622248
hsa-let-7b-5p	MIMAT0000063	IGSF8	93185	23622248
hsa-let-7b-5p	MIMAT0000063	DBNL	28988	23622248
hsa-let-7b-5p	MIMAT0000063	SZRD1	26099	23622248
hsa-let-7b-5p	MIMAT0000063	EEF2	1938	23622248
hsa-let-7b-5p	MIMAT0000063	HIST1H1C	3006	23622248
hsa-let-7b-5p	MIMAT0000063	AUP1	550	23622248
hsa-let-7b-5p	MIMAT0000063	ABCB8	11194	23622248
hsa-let-7b-5p	MIMAT0000063	PPRC1	23082	23622248
hsa-let-7b-5p	MIMAT0000063	ATOX1	475	23622248
hsa-let-7b-5p	MIMAT0000063	MIEN1	84299	23622248
hsa-let-7b-5p	MIMAT0000063	DDX20	11218	23622248
hsa-let-7b-5p	MIMAT0000063	APPL1	26060	23622248
hsa-let-7b-5p	MIMAT0000063	BAZ2A	11176	23622248
hsa-let-7b-5p	MIMAT0000063	SLC25A4	291	23622248
hsa-let-7b-5p	MIMAT0000063	PFN1	5216	23622248
hsa-let-7b-5p	MIMAT0000063	PRTG	283659	23622248
hsa-let-7b-5p	MIMAT0000063	MRPS11	64963	23622248
hsa-let-7b-5p	MIMAT0000063	BRPF3	27154	23622248
hsa-let-7b-5p	MIMAT0000063	SRCAP	10847	23622248
hsa-let-7b-5p	MIMAT0000063	BAG6	7917	23622248
hsa-let-7b-5p	MIMAT0000063	POTEG	404785	23622248
hsa-let-7b-5p	MIMAT0000063	ACTB	60	23622248
hsa-let-7b-5p	MIMAT0000063	ZNF841	284371	23622248
hsa-let-7b-5p	MIMAT0000063	DCTD	1635	23622248
hsa-let-7b-5p	MIMAT0000063	UBE2A	7319	23622248
hsa-let-7b-5p	MIMAT0000063	ENTPD4	9583	23622248
hsa-let-7b-5p	MIMAT0000063	E2F3	1871	23622248
hsa-let-7b-5p	MIMAT0000063	ZNF629	23361	23622248
hsa-let-7b-5p	MIMAT0000063	MAB21L1	4081	23622248
hsa-let-7b-5p	MIMAT0000063	POLR2A	5430	23622248
hsa-let-7b-5p	MIMAT0000063	FSTL1	11167	23622248
hsa-let-7b-5p	MIMAT0000063	NCAPD2	9918	23622248
hsa-let-7b-5p	MIMAT0000063	HNRNPL	3191	23622248
hsa-let-7b-5p	MIMAT0000063	PEX6	5190	23622248
hsa-let-7b-5p	MIMAT0000063	SUMO2	6613	23622248
hsa-let-7b-5p	MIMAT0000063	BBS7	55212	23622248
hsa-let-7b-5p	MIMAT0000063	MMACHC	25974	23622248
hsa-let-7b-5p	MIMAT0000063	CD99	4267	23622248
hsa-let-7b-5p	MIMAT0000063	C5orf24	134553	23622248
hsa-let-7b-5p	MIMAT0000063	NPTN	27020	23622248
hsa-let-7b-5p	MIMAT0000063	ALDH7A1	501	23622248
hsa-let-7b-5p	MIMAT0000063	KIFC1	3833	23622248
hsa-let-7b-5p	MIMAT0000063	CTBP2	1488	23622248
hsa-let-7b-5p	MIMAT0000063	HIF1A	3091	23622248
hsa-let-7b-5p	MIMAT0000063	SMARCB1	6598	23622248
hsa-let-7b-5p	MIMAT0000063	DCAF7	10238	23622248
hsa-let-7b-5p	MIMAT0000063	MIER2	54531	23622248
hsa-let-7b-5p	MIMAT0000063	ACTN4	81	23622248
hsa-let-7b-5p	MIMAT0000063	BFSP1	631	23622248
hsa-let-7b-5p	MIMAT0000063	TJP1	7082	23622248
hsa-let-7b-5p	MIMAT0000063	CNOT2	4848	23622248
hsa-let-7b-5p	MIMAT0000063	EIF3C	8663	23622248
hsa-let-7b-5p	MIMAT0000063	TNFSF12	8742	23622248
hsa-let-7b-5p	MIMAT0000063	PTPN23	25930	23622248
hsa-let-7b-5p	MIMAT0000063	GDPD5	81544	23622248
hsa-let-7b-5p	MIMAT0000063	ABL1	25	23622248
hsa-let-7b-5p	MIMAT0000063	RNF115	27246	23622248
hsa-let-7b-5p	MIMAT0000063	UBE2Q1	55585	23622248
hsa-let-7b-5p	MIMAT0000063	EFCAB14	9813	23622248
hsa-let-7b-5p	MIMAT0000063	AP3M1	26985	23622248
hsa-let-7b-5p	MIMAT0000063	TUBB	203068	23622248
hsa-let-7b-5p	MIMAT0000063	RPL18	6141	23622248
hsa-let-7b-5p	MIMAT0000063	HOXD11	3237	23622248
hsa-let-7b-5p	MIMAT0000063	STIP1	10963	23622248
hsa-let-7b-5p	MIMAT0000063	GLTPD1	80772	23622248
hsa-let-7b-5p	MIMAT0000063	KIF1C	10749	23622248
hsa-let-7b-5p	MIMAT0000063	WASL	8976	23622248
hsa-let-7b-5p	MIMAT0000063	PPP1R12C	54776	23622248
hsa-let-7b-5p	MIMAT0000063	CD2BP2	10421	23622248
hsa-let-7b-5p	MIMAT0000063	WDR25	79446	23622248
hsa-let-7b-5p	MIMAT0000063	YWHAE	7531	23622248
hsa-let-7b-5p	MIMAT0000063	SNRPE	6635	23622248
hsa-let-7b-5p	MIMAT0000063	HUWE1	10075	23622248
hsa-let-7b-5p	MIMAT0000063	RPSA	3921	23622248
hsa-let-7b-5p	MIMAT0000063	EEF1A1	1915	23622248
hsa-let-7b-5p	MIMAT0000063	ZNF507	22847	23622248
hsa-let-7b-5p	MIMAT0000063	PPARGC1A	10891	23622248
hsa-let-7b-5p	MIMAT0000063	ARPP19	10776	23622248
hsa-let-7b-5p	MIMAT0000063	UBA1	7317	23622248
hsa-let-7b-5p	MIMAT0000063	PRPF19	27339	23622248
hsa-let-7b-5p	MIMAT0000063	ATXN2L	11273	23622248
hsa-let-7b-5p	MIMAT0000063	PLK1	5347	23622248
hsa-let-7b-5p	MIMAT0000063	NDUFA10	4705	23622248
hsa-let-7b-5p	MIMAT0000063	RIOK3	8780	23622248
hsa-let-7b-5p	MIMAT0000063	NCOA5	57727	23622248
hsa-let-7b-5p	MIMAT0000063	ZNF148	7707	23622248
hsa-let-7b-5p	MIMAT0000063	DENND4B	9909	23622248
hsa-let-7b-5p	MIMAT0000063	FAM178A	55719	23622248
hsa-let-7b-5p	MIMAT0000063	PPP2R5E	5529	23622248
hsa-let-7b-5p	MIMAT0000063	HARS	3035	23622248
hsa-let-7b-5p	MIMAT0000063	ZNF687	57592	23622248
hsa-let-7b-5p	MIMAT0000063	OTUB1	55611	23622248
hsa-let-7b-5p	MIMAT0000063	ATE1	11101	23622248
hsa-let-7b-5p	MIMAT0000063	L3MBTL4	91133	23622248
hsa-let-7b-5p	MIMAT0000063	PTGFRN	5738	23622248
hsa-let-7b-5p	MIMAT0000063	TMEM115	11070	23622248
hsa-let-7b-5p	MIMAT0000063	HES1	3280	23622248
hsa-let-7b-5p	MIMAT0000063	EPB41L3	23136	23622248
hsa-let-7b-5p	MIMAT0000063	KIAA1429	25962	23622248
hsa-let-7b-5p	MIMAT0000063	ITGB5	3693	23622248
hsa-let-7b-5p	MIMAT0000063	EP300	2033	23622248
hsa-let-7b-5p	MIMAT0000063	NBPF15	284565	23622248
hsa-let-7b-5p	MIMAT0000063	RPL12	6136	23622248
hsa-let-7b-5p	MIMAT0000063	RXRB	6257	23622248
hsa-let-7b-5p	MIMAT0000063	JAG1	182	23622248
hsa-let-7b-5p	MIMAT0000063	POLR3G	10622	23622248
hsa-let-7b-5p	MIMAT0000063	FAM126A	84668	23622248
hsa-let-7b-5p	MIMAT0000063	PRPF8	10594	23622248
hsa-let-7b-5p	MIMAT0000063	RRBP1	6238	23622248
hsa-let-7b-5p	MIMAT0000063	CNNM3	26505	23622248
hsa-let-7b-5p	MIMAT0000063	AGO2	27161	23622248
hsa-let-7b-5p	MIMAT0000063	C5orf15	56951	23622248
hsa-let-7b-5p	MIMAT0000063	WASF1	8936	23622248
hsa-let-7b-5p	MIMAT0000063	SKI	6497	23622248
hsa-let-7b-5p	MIMAT0000063	SUPT20H	55578	23622248
hsa-let-7b-5p	MIMAT0000063	ZCCHC9	84240	23622248
hsa-let-7b-5p	MIMAT0000063	ZNF426	79088	23622248
hsa-let-7b-5p	MIMAT0000063	SERBP1	26135	23622248
hsa-let-7b-5p	MIMAT0000063	TUBA1B	10376	23622248
hsa-let-7b-5p	MIMAT0000063	AR	367	23622248
hsa-let-7b-5p	MIMAT0000063	FLII	2314	23622248
hsa-let-7b-5p	MIMAT0000063	HADHA	3030	23622248
hsa-let-7b-5p	MIMAT0000063	GNAS	2778	23622248
hsa-let-7b-5p	MIMAT0000063	ST13	6767	23622248
hsa-let-7b-5p	MIMAT0000063	HSPA8	3312	23622248
hsa-let-7b-5p	MIMAT0000063	NUP153	9972	23622248
hsa-let-7b-5p	MIMAT0000063	PHKA1	5255	23622248
hsa-let-7b-5p	MIMAT0000063	BIRC5	332	23622248
hsa-let-7b-5p	MIMAT0000063	ADRM1	11047	23622248
hsa-let-7b-5p	MIMAT0000063	DFFA	1676	23622248
hsa-let-7b-5p	MIMAT0000063	BRD2	6046	23622248
hsa-let-7b-5p	MIMAT0000063	FAM131A	131408	23622248
hsa-let-7b-5p	MIMAT0000063	PRRC2B	84726	23622248
hsa-let-7b-5p	MIMAT0000063	FAM136A	84908	23622248
hsa-let-7b-5p	MIMAT0000063	STK38	11329	23622248
hsa-let-7b-5p	MIMAT0000063	KIAA1377	57562	23622248
hsa-let-7b-5p	MIMAT0000063	TSEN15	116461	23622248
hsa-let-7b-5p	MIMAT0000063	C1GALT1	56913	23622248
hsa-let-7b-5p	MIMAT0000063	ENTPD6	955	23622248
hsa-let-7b-5p	MIMAT0000063	KIAA0141	9812	23622248
hsa-let-7b-5p	MIMAT0000063	TIMM50	92609	23622248
hsa-let-7b-5p	MIMAT0000063	NCOR1	9611	23622248
hsa-let-7b-5p	MIMAT0000063	SCAF8	22828	23622248
hsa-let-7b-5p	MIMAT0000063	HCFC1	3054	23622248
hsa-let-7b-5p	MIMAT0000063	BRPF1	7862	23622248
hsa-let-7b-5p	MIMAT0000063	ETFA	2108	23622248
hsa-let-7b-5p	MIMAT0000063	ARHGAP26	23092	23622248
hsa-let-7b-5p	MIMAT0000063	FANCD2	2177	23622248
hsa-let-7b-5p	MIMAT0000063	SALL2	6297	23622248
hsa-let-7b-5p	MIMAT0000063	RBM12	10137	23622248
hsa-let-7b-5p	MIMAT0000063	TOX3	27324	23622248
hsa-let-7b-5p	MIMAT0000063	GNB1	2782	23622248
hsa-let-7b-5p	MIMAT0000063	FOXRED2	80020	23622248
hsa-let-7b-5p	MIMAT0000063	PALD1	27143	23622248
hsa-let-7b-5p	MIMAT0000063	2017-03-06	10299	23622248
hsa-let-7b-5p	MIMAT0000063	KCNC4	3749	23622248
hsa-let-7b-5p	MIMAT0000063	SFMBT1	51460	23622248
hsa-let-7b-5p	MIMAT0000063	CACNG8	59283	23622248
hsa-let-7b-5p	MIMAT0000063	KLHL11	55175	23622248
hsa-let-7b-5p	MIMAT0000063	HIST1H3B	8358	23622248
hsa-let-7b-5p	MIMAT0000063	ARID3B	10620	23622248
hsa-let-7b-5p	MIMAT0000063	DYNC1H1	1778	23622248
hsa-let-7b-5p	MIMAT0000063	SYNE2	23224	23622248
hsa-let-7b-5p	MIMAT0000063	TPT1	7178	23622248
hsa-let-7b-5p	MIMAT0000063	AGFG2	3268	23622248
hsa-let-7b-5p	MIMAT0000063	TUBGCP3	10426	23622248
hsa-let-7b-5p	MIMAT0000063	RAB10	10890	23622248
hsa-let-7b-5p	MIMAT0000063	AFF4	27125	23622248
hsa-let-7b-5p	MIMAT0000063	BTG2	7832	23622248
hsa-let-7b-5p	MIMAT0000063	TRIM28	10155	23622248
hsa-let-7b-5p	MIMAT0000063	NABP2	79035	23622248
hsa-let-7b-5p	MIMAT0000063	CHD7	55636	23622248
hsa-let-7b-5p	MIMAT0000063	HIPK1	204851	23622248
hsa-let-7b-5p	MIMAT0000063	PA2G4	5036	23622248
hsa-let-7b-5p	MIMAT0000063	USP22	23326	23622248
hsa-let-7b-5p	MIMAT0000063	ZER1	10444	23622248
hsa-let-7b-5p	MIMAT0000063	ZNF805	390980	23622248
hsa-let-7b-5p	MIMAT0000063	SMARCC2	6601	23622248
hsa-let-7b-5p	MIMAT0000063	ASPSCR1	79058	23622248
hsa-let-7b-5p	MIMAT0000063	ADCY1	107	23622248
hsa-let-7b-5p	MIMAT0000063	FEN1	2237	23622248
hsa-let-7b-5p	MIMAT0000063	ZNF652	22834	23622248
hsa-let-7b-5p	MIMAT0000063	PAX3	5077	23622248
hsa-let-7b-5p	MIMAT0000063	MBD6	114785	23622248
hsa-let-7b-5p	MIMAT0000063	HSF2	3298	23622248
hsa-let-7b-5p	MIMAT0000063	TENM3	55714	23622248
hsa-let-7b-5p	MIMAT0000063	YLPM1	56252	23622248
hsa-let-7b-5p	MIMAT0000063	ASNA1	439	23622248
hsa-let-7b-5p	MIMAT0000063	GPATCH1	55094	23622248
hsa-let-7b-5p	MIMAT0000063	IARS2	55699	23622248
hsa-let-7b-5p	MIMAT0000063	BCAS4	55653	23622248
hsa-let-7b-5p	MIMAT0000063	MPND	84954	23622248
hsa-let-7b-5p	MIMAT0000063	DDX18	8886	23622248
hsa-let-7b-5p	MIMAT0000063	HNRNPF	3185	23622248
hsa-let-7b-5p	MIMAT0000063	ZFHX4	79776	23622248
hsa-let-7b-5p	MIMAT0000063	NAA20	51126	23622248
hsa-let-7b-5p	MIMAT0000063	WDR55	54853	23622248
hsa-let-7b-5p	MIMAT0000063	LACTB2	51110	23622248
hsa-let-7b-5p	MIMAT0000063	SON	6651	23622248
hsa-let-7b-5p	MIMAT0000063	SH3PXD2A	9644	23622248
hsa-let-7b-5p	MIMAT0000063	BNIP3L	665	23622248
hsa-let-7b-5p	MIMAT0000063	AGO1	26523	23622248
hsa-let-7b-5p	MIMAT0000063	PIGG	54872	23622248
hsa-let-7b-5p	MIMAT0000063	DNAJC8	22826	23622248
hsa-let-7b-5p	MIMAT0000063	SPTBN2	6712	23622248
hsa-let-7b-5p	MIMAT0000063	GALNT11	63917	23622248
hsa-let-7b-5p	MIMAT0000063	MYO1C	4641	23622248
hsa-let-7b-5p	MIMAT0000063	ANTXR1	84168	23622248
hsa-let-7b-5p	MIMAT0000063	PRKAA2	5563	23622248
hsa-let-7b-5p	MIMAT0000063	SMC1A	8243	23622248
hsa-let-7b-5p	MIMAT0000063	RFFL	117584	23622248
hsa-let-7b-5p	MIMAT0000063	NEK9	91754	23622248
hsa-let-7b-5p	MIMAT0000063	NUSAP1	51203	23622248
hsa-let-7b-5p	MIMAT0000063	AMPH	273	23622248
hsa-let-7b-5p	MIMAT0000063	EIF2AK1	27102	23622248
hsa-let-7b-5p	MIMAT0000063	PAPOLA	10914	23622248
hsa-let-7b-5p	MIMAT0000063	FBXW2	26190	23622248
hsa-let-7b-5p	MIMAT0000063	TNRC6B	23112	23622248
hsa-let-7b-5p	MIMAT0000063	DEDD	9191	23622248
hsa-let-7b-5p	MIMAT0000063	MED14	9282	23622248
hsa-let-7b-5p	MIMAT0000063	RALGAPB	57148	23622248
hsa-let-7b-5p	MIMAT0000063	VPS41	27072	23622248
hsa-let-7b-5p	MIMAT0000063	LACE1	246269	23622248
hsa-let-7b-5p	MIMAT0000063	SC5D	6309	23622248
hsa-let-7b-5p	MIMAT0000063	SAFB	6294	23622248
hsa-let-7b-5p	MIMAT0000063	LPHN2	23266	23622248
hsa-let-7b-5p	MIMAT0000063	HAND1	9421	23622248
hsa-let-7b-5p	MIMAT0000063	PPP2R2A	5520	23622248
hsa-let-7b-5p	MIMAT0000063	SUPT16H	11198	23622248
hsa-let-7b-5p	MIMAT0000063	HSPA1B	3304	23622248
hsa-let-7b-5p	MIMAT0000063	NFKBIA	4792	23622248
hsa-let-7b-5p	MIMAT0000063	ZC3HAV1	56829	23622248
hsa-let-7b-5p	MIMAT0000063	TPM4	7171	23622248
hsa-let-7b-5p	MIMAT0000063	TRAPPC1	58485	23622248
hsa-let-7b-5p	MIMAT0000063	AHCYL1	10768	23622248
hsa-let-7b-5p	MIMAT0000063	ZNF606	80095	23622248
hsa-let-7b-5p	MIMAT0000063	MIDN	90007	23622248
hsa-let-7b-5p	MIMAT0000063	NAA10	8260	23622248
hsa-let-7b-5p	MIMAT0000063	UNC13B	10497	23622248
hsa-let-7b-5p	MIMAT0000063	GAPDH	2597	23622248
hsa-let-7b-5p	MIMAT0000063	TXNL4A	10907	23622248
hsa-let-7b-5p	MIMAT0000063	OXR1	55074	23622248
hsa-let-7b-5p	MIMAT0000063	MTSS1L	92154	23622248
hsa-let-7b-5p	MIMAT0000063	KIAA1549	57670	23622248
hsa-let-7b-5p	MIMAT0000063	LTA4H	4048	23622248
hsa-let-7b-5p	MIMAT0000063	ZMYM2	7750	23622248
hsa-let-7b-5p	MIMAT0000063	C12orf49	79794	23622248
hsa-let-7b-5p	MIMAT0000063	WDR26	80232	23622248
hsa-let-7b-5p	MIMAT0000063	BAHD1	22893	23622248
hsa-let-7b-5p	MIMAT0000063	TMEM55B	90809	23622248
hsa-let-7b-5p	MIMAT0000063	PTTG1	9232	23622248
hsa-let-7b-5p	MIMAT0000063	YTHDC1	91746	23622248
hsa-let-7b-5p	MIMAT0000063	CD81	975	23622248
hsa-let-7b-5p	MIMAT0000063	PRKD1	5587	23622248
hsa-let-7b-5p	MIMAT0000063	SLC10A3	8273	23622248
hsa-let-7b-5p	MIMAT0000063	CLINT1	9685	23622248
hsa-let-7b-5p	MIMAT0000063	TIAM1	7074	23622248
hsa-let-7b-5p	MIMAT0000063	SF3B1	23451	23622248
hsa-let-7b-5p	MIMAT0000063	NFATC1	4772	23622248
hsa-let-7b-5p	MIMAT0000063	YEATS2	55689	23622248
hsa-let-7b-5p	MIMAT0000063	KHSRP	8570	23622248
hsa-let-7b-5p	MIMAT0000063	STEAP3	55240	23622248
hsa-let-7b-5p	MIMAT0000063	ADCK2	90956	23622248
hsa-let-7b-5p	MIMAT0000063	GPI	2821	23622248
hsa-let-7b-5p	MIMAT0000063	GDF11	10220	23622248
hsa-let-7b-5p	MIMAT0000063	ATXN2	6311	23622248
hsa-let-7b-5p	MIMAT0000063	EAF1	85403	23622248
hsa-let-7b-5p	MIMAT0000063	HMGB1	3146	23622248
hsa-let-7b-5p	MIMAT0000063	OCLN	100506658	23622248
hsa-let-7b-5p	MIMAT0000063	CYP1A2	1544	23622248
hsa-let-7b-5p	MIMAT0000063	USP54	159195	23622248
hsa-let-7b-5p	MIMAT0000063	MED25	81857	23622248
hsa-let-7b-5p	MIMAT0000063	ERCC1	2067	23622248
hsa-let-7b-5p	MIMAT0000063	BTBD9	114781	23622248
hsa-let-7b-5p	MIMAT0000063	PPP1R16B	26051	23622248
hsa-let-7b-5p	MIMAT0000063	TBC1D20	128637	23622248
hsa-let-7b-5p	MIMAT0000063	TUT1	64852	23622248
hsa-let-7b-5p	MIMAT0000063	MCM4	4173	23622248
hsa-let-7b-5p	MIMAT0000063	IPO7	10527	23622248
hsa-let-7b-5p	MIMAT0000063	KIAA1586	57691	23622248
hsa-let-7b-5p	MIMAT0000063	E2F7	144455	23622248
hsa-let-7b-5p	MIMAT0000063	BCOR	54880	23622248
hsa-let-7b-5p	MIMAT0000063	CCND3	896	23622248
hsa-let-7b-5p	MIMAT0000063	NME4	4833	23622248
hsa-let-7b-5p	MIMAT0000063	TERF2IP	54386	23622248
hsa-let-7b-5p	MIMAT0000063	FLNA	2316	23622248
hsa-let-7b-5p	MIMAT0000063	ERAP2	64167	23622248
hsa-let-7b-5p	MIMAT0000063	MDM4	4194	23622248
hsa-let-7b-5p	MIMAT0000063	FXR2	9513	23622248
hsa-let-7b-5p	MIMAT0000063	ZNF106	64397	23622248
hsa-let-7b-5p	MIMAT0000063	MIB1	57534	23622248
hsa-let-7b-5p	MIMAT0000063	CKB	1152	23622248
hsa-let-7b-5p	MIMAT0000063	PCYT2	5833	23622248
hsa-let-7b-5p	MIMAT0000063	MED13	9969	23622248
hsa-let-7b-5p	MIMAT0000063	MFSD3	113655	23622248
hsa-let-7b-5p	MIMAT0000063	DPYSL5	56896	23622248
hsa-let-7b-5p	MIMAT0000063	MRPL37	51253	23622248
hsa-let-7b-5p	MIMAT0000063	XYLT2	64132	23622248
hsa-let-7b-5p	MIMAT0000063	RNASE10	338879	23622248
hsa-let-7b-5p	MIMAT0000063	MSN	4478	23622248
hsa-let-7b-5p	MIMAT0000063	BCORL1	63035	23622248
hsa-let-7b-5p	MIMAT0000063	C2orf44	80304	23622248
hsa-let-7b-5p	MIMAT0000063	INTS1	26173	23622248
hsa-let-7b-5p	MIMAT0000063	MED28	80306	23622248
hsa-let-7b-5p	MIMAT0000063	ABCF1	23	23622248
hsa-let-7b-5p	MIMAT0000063	HNRNPUL1	11100	23622248
hsa-let-7b-5p	MIMAT0000063	PTGES2	80142	23622248
hsa-let-7b-5p	MIMAT0000063	NACA	4666	23622248
hsa-let-7b-5p	MIMAT0000063	DBNDD2	55861	23622248
hsa-let-7b-5p	MIMAT0000063	TLN1	7094	23622248
hsa-let-7b-5p	MIMAT0000063	QKI	9444	23622248
hsa-let-7b-5p	MIMAT0000063	NUCKS1	64710	23622248
hsa-let-7b-5p	MIMAT0000063	EIF3D	8664	23622248
hsa-let-7b-5p	MIMAT0000063	PTP4A2	8073	23622248
hsa-let-7b-5p	MIMAT0000063	ANKRD52	283373	23622248
hsa-let-7b-5p	MIMAT0000063	KXD1	79036	23622248
hsa-let-7b-5p	MIMAT0000063	CYSTM1	84418	23622248
hsa-let-7b-5p	MIMAT0000063	PCBP2	5094	23622248
hsa-let-7b-5p	MIMAT0000063	MYC	4609	23622248
hsa-let-7b-5p	MIMAT0000063	RBPJ	3516	23622248
hsa-let-7b-5p	MIMAT0000063	IRS2	8660	23622248
hsa-let-7b-5p	MIMAT0000063	PSD3	23362	23622248
hsa-let-7b-5p	MIMAT0000063	HGS	9146	23622248
hsa-let-7b-5p	MIMAT0000063	ZNF317	57693	23622248
hsa-let-7b-5p	MIMAT0000063	RPAP1	26015	23622248
hsa-let-7b-5p	MIMAT0000063	UTRN	7402	23622248
hsa-let-7b-5p	MIMAT0000063	SIKE1	80143	23622248
hsa-let-7b-5p	MIMAT0000063	CKAP2	26586	23622248
hsa-let-7b-5p	MIMAT0000063	WDR3	10885	23622248
hsa-let-7b-5p	MIMAT0000063	ADIPOR2	79602	23622248
hsa-let-7b-5p	MIMAT0000063	ELMOD2	255520	23622248
hsa-let-7b-5p	MIMAT0000063	DNMBP	23268	23622248
hsa-let-7b-5p	MIMAT0000063	PGM1	5236	23622248
hsa-let-7b-5p	MIMAT0000063	HAUS6	54801	23622248
hsa-let-7b-5p	MIMAT0000063	RPS4X	6191	23622248
hsa-let-7b-5p	MIMAT0000063	MAP4	4134	23622248
hsa-let-7b-5p	MIMAT0000063	RALB	5899	23622248
hsa-let-7b-5p	MIMAT0000063	GSK3A	2931	23622248
hsa-let-7b-5p	MIMAT0000063	NRD1	4898	23622248
hsa-let-7b-5p	MIMAT0000063	HSP90AA1	3320	23622248
hsa-let-7b-5p	MIMAT0000063	TUBA1C	84790	23622248
hsa-let-7b-5p	MIMAT0000063	ZNF3	7551	23622248
hsa-let-7b-5p	MIMAT0000063	NT5DC2	64943	23622248
hsa-let-7b-5p	MIMAT0000063	IRS4	8471	23622248
hsa-let-7b-5p	MIMAT0000063	SNX12	29934	23622248
hsa-let-7b-5p	MIMAT0000063	FAM57A	79850	23622248
hsa-let-7b-5p	MIMAT0000063	CIZ1	25792	23622248
hsa-let-7b-5p	MIMAT0000063	MSANTD2	79684	23622248
hsa-let-7b-5p	MIMAT0000063	GYG1	2992	23622248
hsa-let-7b-5p	MIMAT0000063	REPS1	85021	23622248
hsa-let-7b-5p	MIMAT0000063	ADNP	23394	23622248
hsa-let-7b-5p	MIMAT0000063	BMP7	655	23622248
hsa-let-7b-5p	MIMAT0000063	SLC35F1	222553	23622248
hsa-let-7b-5p	MIMAT0000063	LRRC41	10489	23622248
hsa-let-7b-5p	MIMAT0000063	IGHMBP2	3508	23622248
hsa-let-7b-5p	MIMAT0000063	FTO	79068	23622248
hsa-let-7b-5p	MIMAT0000063	OSTM1	28962	23622248
hsa-let-7b-5p	MIMAT0000063	RAI1	10743	23622248
hsa-let-7b-5p	MIMAT0000063	KDM4A	9682	23622248
hsa-let-7b-5p	MIMAT0000063	PSMG4	389362	23622248
hsa-let-7b-5p	MIMAT0000063	ARHGEF5	7984	23622248
hsa-let-7b-5p	MIMAT0000063	RPS24	6229	23622248
hsa-let-7b-5p	MIMAT0000063	PABPC1	26986	23622248
hsa-let-7b-5p	MIMAT0000063	MEF2C	4208	23622248
hsa-let-7b-5p	MIMAT0000063	ISOC2	79763	23622248
hsa-let-7b-5p	MIMAT0000063	SP1	6667	23622248
hsa-let-7b-5p	MIMAT0000063	ZNF207	7756	23622248
hsa-let-7b-5p	MIMAT0000063	SMG7	9887	23622248
hsa-let-7b-5p	MIMAT0000063	GABPB2	126626	23622248
hsa-let-7b-5p	MIMAT0000063	ASIC1	41	23622248
hsa-let-7b-5p	MIMAT0000063	PFKM	5213	23622248
hsa-let-7b-5p	MIMAT0000063	CKS2	1164	23622248
hsa-let-7b-5p	MIMAT0000063	YWHAZ	7534	23622248
hsa-let-7b-5p	MIMAT0000063	CSNK2A1	1457	23622248
hsa-let-7b-5p	MIMAT0000063	ZNF581	51545	23622248
hsa-let-7b-5p	MIMAT0000063	C6orf62	81688	23622248
hsa-let-7b-5p	MIMAT0000063	UCK1	83549	23622248
hsa-let-7b-5p	MIMAT0000063	CD151	977	23622248
hsa-let-7b-5p	MIMAT0000063	CNOT1	23019	23622248
hsa-let-7b-5p	MIMAT0000063	PER1	5187	23622248
hsa-let-7b-5p	MIMAT0000063	THOC5	8563	23622248
hsa-let-7b-5p	MIMAT0000063	MAPK1	5594	23622248
hsa-let-7b-5p	MIMAT0000063	PDS5A	23244	23622248
hsa-let-7b-5p	MIMAT0000063	IRF2BP2	359948	23622248
hsa-let-7b-5p	MIMAT0000063	ANKRD17	26057	23622248
hsa-let-7b-5p	MIMAT0000063	PRDM4	11108	23622248
hsa-let-7b-5p	MIMAT0000063	TMEM63B	55362	23622248
hsa-let-7b-5p	MIMAT0000063	FAM84B	157638	23622248
hsa-let-7b-5p	MIMAT0000063	GPM6B	2824	23622248
hsa-let-7b-5p	MIMAT0000063	NFATC3	4775	23622248
hsa-let-7b-5p	MIMAT0000063	ELK4	2005	23622248
hsa-let-7b-5p	MIMAT0000063	NFU1	27247	23622248
hsa-let-7b-5p	MIMAT0000063	GPHN	10243	23622248
hsa-let-7b-5p	MIMAT0000063	BCAT1	586	23622248
hsa-let-7b-5p	MIMAT0000063	NSUN2	54888	23622248
hsa-let-7b-5p	MIMAT0000063	MSI1	4440	23622248
hsa-let-7b-5p	MIMAT0000063	DAB2IP	153090	23622248
hsa-let-7b-5p	MIMAT0000063	ARL6IP1	23204	23622248
hsa-let-7b-5p	MIMAT0000063	MANSC1	54682	23622248
hsa-let-7b-5p	MIMAT0000063	KDELR1	10945	23622248
hsa-let-7b-5p	MIMAT0000063	YIPF3	25844	23622248
hsa-let-7b-5p	MIMAT0000063	ASPA	443	23622248
hsa-let-7b-5p	MIMAT0000063	GTF3C1	2975	23622248
hsa-let-7b-5p	MIMAT0000063	SCML2	10389	23622248
hsa-let-7b-5p	MIMAT0000063	PDCL3	79031	23622248
hsa-let-7b-5p	MIMAT0000063	RBBP6	5930	23622248
hsa-let-7b-5p	MIMAT0000063	IPO11	51194	23622248
hsa-let-7b-5p	MIMAT0000063	PRAF2	11230	23622248
hsa-let-7b-5p	MIMAT0000063	TPD52L2	7165	23622248
hsa-let-7b-5p	MIMAT0000063	VPS28	51160	23622248
hsa-let-7b-5p	MIMAT0000063	CBX6	23466	23622248
hsa-let-7b-5p	MIMAT0000063	CTCF	10664	23622248
hsa-let-7b-5p	MIMAT0000063	LARP1	23367	23622248
hsa-let-7b-5p	MIMAT0000063	RPL18A	6142	23622248
hsa-let-7b-5p	MIMAT0000063	AIDA	64853	23622248
hsa-let-7b-5p	MIMAT0000063	CUL2	8453	23622248
hsa-let-7b-5p	MIMAT0000063	SMG1	23049	23622248
hsa-let-7b-5p	MIMAT0000063	SNRPA	6626	23622248
hsa-let-7b-5p	MIMAT0000063	CBX5	23468	23622248
hsa-let-7b-5p	MIMAT0000063	TNPO1	3842	23622248
hsa-let-7b-5p	MIMAT0000063	MCM7	4176	23622248
hsa-let-7b-5p	MIMAT0000063	GGPS1	9453	23622248
hsa-let-7b-5p	MIMAT0000063	ZCCHC11	23318	23622248
hsa-let-7b-5p	MIMAT0000063	SETD5	55209	23622248
hsa-let-7b-5p	MIMAT0000063	GCN1L1	10985	23622248
hsa-let-7b-5p	MIMAT0000063	RBM22	55696	23622248
hsa-let-7b-5p	MIMAT0000063	TXLNA	200081	23622248
hsa-let-7b-5p	MIMAT0000063	IL17RC	84818	23622248
hsa-let-7b-5p	MIMAT0000063	SPN	6693	23622248
hsa-let-7b-5p	MIMAT0000063	IPCEF1	26034	23622248
hsa-let-7b-5p	MIMAT0000063	TOR4A	54863	23622248
hsa-let-7b-5p	MIMAT0000063	WBP11	51729	23622248
hsa-let-7b-5p	MIMAT0000063	DHTKD1	55526	23622248
hsa-let-7b-5p	MIMAT0000063	CTR9	9646	23622248
hsa-let-7b-5p	MIMAT0000063	GBF1	8729	23622248
hsa-let-7b-5p	MIMAT0000063	C11orf52	91894	23622248
hsa-let-7b-5p	MIMAT0000063	HMGCS1	3157	23622248
hsa-let-7b-5p	MIMAT0000063	HK1	3098	23622248
hsa-let-7b-5p	MIMAT0000063	HTT	3064	23622248
hsa-let-7b-5p	MIMAT0000063	PCGF3	10336	23622248
hsa-let-7b-5p	MIMAT0000063	TSPAN3	10099	23622248
hsa-let-7b-5p	MIMAT0000063	USP14	9097	23622248
hsa-let-7b-5p	MIMAT0000063	CUX1	1523	23622248
hsa-let-7b-5p	MIMAT0000063	SOX13	9580	23622248
hsa-let-7b-5p	MIMAT0000063	MESDC1	59274	23622248
hsa-let-7b-5p	MIMAT0000063	ATP1A1	476	23622248
hsa-let-7b-5p	MIMAT0000063	FGFRL1	53834	23622248
hsa-let-7b-5p	MIMAT0000063	LMAN2	10960	23622248
hsa-let-7b-5p	MIMAT0000063	MTUS1	57509	23622248
hsa-let-7b-5p	MIMAT0000063	KPNA6	23633	23622248
hsa-let-7b-5p	MIMAT0000063	NHSL1	57224	23622248
hsa-let-7b-5p	MIMAT0000063	NDRG1	10397	23622248
hsa-let-7b-5p	MIMAT0000063	CCDC71	64925	23622248
hsa-let-7b-5p	MIMAT0000063	AATF	26574	23622248
hsa-let-7b-5p	MIMAT0000063	PDP2	57546	23622248
hsa-let-7b-5p	MIMAT0000063	MOV10	4343	23622248
hsa-let-7b-5p	MIMAT0000063	DHX9	1660	23622248
hsa-let-7b-5p	MIMAT0000063	C10orf118	55088	23622248
hsa-let-7b-5p	MIMAT0000063	CCNG1	900	23622248
hsa-let-7b-5p	MIMAT0000063	WNK1	65125	23622248
hsa-let-7b-5p	MIMAT0000063	IGF2BP1	10642	23824794
hsa-let-7b-5p	MIMAT0000063	TNFRSF10B	8795	24120475
hsa-let-7b-5p	MIMAT0000063	TMED5	50999	24906430
hsa-let-7b-5p	MIMAT0000063	ATP6V1G1	9550	22100165
hsa-let-7b-5p	MIMAT0000063	KIF27	55582	22100165
hsa-let-7b-5p	MIMAT0000063	ZNF774	342132	22100165
hsa-let-7b-5p	MIMAT0000063	ANKRD46	157567	22100165
hsa-let-7b-5p	MIMAT0000063	FMNL3	91010	22100165
hsa-let-7b-5p	MIMAT0000063	COIL	8161	23446348
hsa-let-7b-5p	MIMAT0000063	GRPEL2	134266	23446348
hsa-let-7b-5p	MIMAT0000063	FAM105A	54491	23446348
hsa-let-7b-5p	MIMAT0000063	PDE12	201626	23446348
hsa-let-7b-5p	MIMAT0000063	NUP155	9631	23446348
hsa-let-7b-5p	MIMAT0000063	RDX	5962	23446348
hsa-let-7b-5p	MIMAT0000063	RBFOX2	23543	23446348
hsa-let-7b-5p	MIMAT0000063	ARID3B	10620	23446348
hsa-let-7b-5p	MIMAT0000063	SMC1A	8243	23446348
hsa-let-7b-5p	MIMAT0000063	FBXW2	26190	23446348
hsa-let-7b-5p	MIMAT0000063	PPP2R2A	5520	23446348
hsa-let-7b-5p	MIMAT0000063	PCGF3	10336	23446348
hsa-let-7b-5p	MIMAT0000063	MTUS1	57509	23446348
hsa-let-7b-5p	MIMAT0000063	IGF1R	3480	23446348
hsa-let-7b-5p	MIMAT0000063	ESPL1	9700	23446348
hsa-let-7b-5p	MIMAT0000063	SMCR8	140775	23446348
hsa-let-7b-5p	MIMAT0000063	ONECUT2	9480	23446348
hsa-let-7b-5p	MIMAT0000063	ZCCHC3	85364	23446348
hsa-let-7b-5p	MIMAT0000063	STK4	6789	23446348
hsa-let-7b-5p	MIMAT0000063	C5orf51	285636	23446348
hsa-let-7b-5p	MIMAT0000063	CLDN12	9069	23446348
hsa-let-7b-5p	MIMAT0000063	ATP6V1G1	9550	23446348
hsa-let-7b-5p	MIMAT0000063	ACOT9	23597	23446348
hsa-let-7b-5p	MIMAT0000063	NOM1	64434	23446348
hsa-let-7b-5p	MIMAT0000063	NOA1	84273	23446348
hsa-let-7b-5p	MIMAT0000063	PLCG2	5336	23446348
hsa-let-7b-5p	MIMAT0000063	HIST1H2BD	3017	23446348
hsa-let-7b-5p	MIMAT0000063	SEMA4C	54910	23446348
hsa-let-7b-5p	MIMAT0000063	MBD2	8932	23446348
hsa-let-7b-5p	MIMAT0000063	KPNA5	3841	23446348
hsa-let-7b-5p	MIMAT0000063	C12orf4	57102	23446348
hsa-let-7b-5p	MIMAT0000063	ZNF644	84146	23446348
hsa-let-7b-5p	MIMAT0000063	IGDCC4	57722	23446348
hsa-let-7b-5p	MIMAT0000063	FIGN	55137	23446348
hsa-let-7b-5p	MIMAT0000063	C1orf210	149466	23446348
hsa-let-7b-5p	MIMAT0000063	DIABLO	56616	23446348
hsa-let-7b-5p	MIMAT0000063	AK4	205	23446348
hsa-let-7b-5p	MIMAT0000063	ZNF566	84924	23446348
hsa-let-7b-5p	MIMAT0000063	YOD1	55432	23446348
hsa-let-7b-5p	MIMAT0000063	IKZF3	22806	23446348
hsa-let-7b-5p	MIMAT0000063	CD59	966	23446348
hsa-let-7b-5p	MIMAT0000063	C9orf156	51531	23446348
hsa-let-7b-5p	MIMAT0000063	ZBTB8OS	339487	23446348
hsa-let-7b-5p	MIMAT0000063	NCKIPSD	51517	23446348
hsa-let-7b-5p	MIMAT0000063	FZD9	8326	23446348
hsa-let-7b-5p	MIMAT0000063	DVL3	1857	23446348
hsa-let-7b-5p	MIMAT0000063	DNA2	1763	23446348
hsa-let-7b-5p	MIMAT0000063	HMGA1	3159	23313552
hsa-let-7b-5p	MIMAT0000063	EDEM3	80267	23313552
hsa-let-7b-5p	MIMAT0000063	CTPS1	1503	23313552
hsa-let-7b-5p	MIMAT0000063	ATXN2	6311	23313552
hsa-let-7b-5p	MIMAT0000063	ABT1	29777	23313552
hsa-let-7b-5p	MIMAT0000063	POLR3D	661	23313552
hsa-let-7b-5p	MIMAT0000063	CHTOP	26097	23313552
hsa-let-7b-5p	MIMAT0000063	RHD	6007	23313552
hsa-let-7b-5p	MIMAT0000063	SLC11A2	4891	23313552
hsa-let-7b-5p	MIMAT0000063	GABPB1	2553	23313552
hsa-let-7b-5p	MIMAT0000063	ZFAND4	93550	23313552
hsa-let-7b-5p	MIMAT0000063	RAB19	401409	23313552
hsa-let-7b-5p	MIMAT0000063	ITGA3	3675	23313552
hsa-let-7b-5p	MIMAT0000063	FPR1	2357	23313552
hsa-let-7b-5p	MIMAT0000063	ZNF799	90576	23313552
hsa-let-7b-5p	MIMAT0000063	DNAJC28	54943	23313552
hsa-let-7b-5p	MIMAT0000063	ZNF417	147687	23313552
hsa-let-7b-5p	MIMAT0000063	ZNF443	10224	23313552
hsa-let-7b-5p	MIMAT0000063	ADH5	128	23313552
hsa-let-7b-5p	MIMAT0000063	PRSS22	64063	23313552
hsa-let-7b-5p	MIMAT0000063	NHLRC2	374354	23313552
hsa-let-7b-5p	MIMAT0000063	KIAA1328	57536	23313552
hsa-let-7b-5p	MIMAT0000063	IPO9	55705	23313552
hsa-let-7b-5p	MIMAT0000063	AMD1	262	23313552
hsa-let-7b-5p	MIMAT0000063	COIL	8161	21572407
hsa-let-7b-5p	MIMAT0000063	PGRMC1	10857	21572407
hsa-let-7b-5p	MIMAT0000063	IGF2BP1	10642	21572407
hsa-let-7b-5p	MIMAT0000063	GRPEL2	134266	21572407
hsa-let-7b-5p	MIMAT0000063	AKAP8	10270	21572407
hsa-let-7b-5p	MIMAT0000063	HMGA2	8091	21572407
hsa-let-7b-5p	MIMAT0000063	PDE12	201626	21572407
hsa-let-7b-5p	MIMAT0000063	RRM2	6241	21572407
hsa-let-7b-5p	MIMAT0000063	EIF4G2	1982	21572407
hsa-let-7b-5p	MIMAT0000063	NUP155	9631	21572407
hsa-let-7b-5p	MIMAT0000063	IGF2BP3	10643	21572407
hsa-let-7b-5p	MIMAT0000063	PEX11B	8799	21572407
hsa-let-7b-5p	MIMAT0000063	RBM12B	389677	21572407
hsa-let-7b-5p	MIMAT0000063	RDX	5962	21572407
hsa-let-7b-5p	MIMAT0000063	RBFOX2	23543	21572407
hsa-let-7b-5p	MIMAT0000063	WASL	8976	21572407
hsa-let-7b-5p	MIMAT0000063	ARID3B	10620	21572407
hsa-let-7b-5p	MIMAT0000063	SMC1A	8243	21572407
hsa-let-7b-5p	MIMAT0000063	HAND1	9421	21572407
hsa-let-7b-5p	MIMAT0000063	ADIPOR2	79602	21572407
hsa-let-7b-5p	MIMAT0000063	CBX5	23468	21572407
hsa-let-7b-5p	MIMAT0000063	TXLNA	200081	21572407
hsa-let-7b-5p	MIMAT0000063	IGF1R	3480	21572407
hsa-let-7b-5p	MIMAT0000063	ESPL1	9700	21572407
hsa-let-7b-5p	MIMAT0000063	NHLRC3	387921	21572407
hsa-let-7b-5p	MIMAT0000063	SMCR8	140775	21572407
hsa-let-7b-5p	MIMAT0000063	ABT1	29777	21572407
hsa-let-7b-5p	MIMAT0000063	SUOX	6821	21572407
hsa-let-7b-5p	MIMAT0000063	NAA30	122830	21572407
hsa-let-7b-5p	MIMAT0000063	MAPK6	5597	21572407
hsa-let-7b-5p	MIMAT0000063	C5orf51	285636	21572407
hsa-let-7b-5p	MIMAT0000063	CDKN1A	1026	21572407
hsa-let-7b-5p	MIMAT0000063	UBXN2B	137886	21572407
hsa-let-7b-5p	MIMAT0000063	SALL3	27164	21572407
hsa-let-7b-5p	MIMAT0000063	CDV3	55573	21572407
hsa-let-7b-5p	MIMAT0000063	TXLNG	55787	21572407
hsa-let-7b-5p	MIMAT0000063	C11orf57	55216	21572407
hsa-let-7b-5p	MIMAT0000063	ZNF264	9422	21572407
hsa-let-7b-5p	MIMAT0000063	MXD1	4084	21572407
hsa-let-7b-5p	MIMAT0000063	NAT8L	339983	21572407
hsa-let-7b-5p	MIMAT0000063	POLR2D	5433	21572407
hsa-let-7b-5p	MIMAT0000063	MIEF1	54471	21572407
hsa-let-7b-5p	MIMAT0000063	ZBTB5	9925	21572407
hsa-let-7b-5p	MIMAT0000063	SLC5A6	8884	21572407
hsa-let-7b-5p	MIMAT0000063	SLC10A7	84068	21572407
hsa-let-7b-5p	MIMAT0000063	MBD2	8932	21572407
hsa-let-7b-5p	MIMAT0000063	KPNA5	3841	21572407
hsa-let-7b-5p	MIMAT0000063	KMT2D	8085	21572407
hsa-let-7b-5p	MIMAT0000063	IGDCC4	57722	21572407
hsa-let-7b-5p	MIMAT0000063	FIGN	55137	21572407
hsa-let-7b-5p	MIMAT0000063	C1orf210	149466	21572407
hsa-let-7b-5p	MIMAT0000063	ZNF566	84924	21572407
hsa-let-7b-5p	MIMAT0000063	YOD1	55432	21572407
hsa-let-7b-5p	MIMAT0000063	FZD9	8326	21572407
hsa-let-7b-5p	MIMAT0000063	SLC16A9	220963	21572407
hsa-let-7b-5p	MIMAT0000063	PM20D2	135293	21572407
hsa-let-7b-5p	MIMAT0000063	ZNF200	7752	21572407
hsa-let-7b-5p	MIMAT0000063	TGFBR3	7049	21572407
hsa-let-7b-5p	MIMAT0000063	MSI2	124540	21572407
hsa-let-7b-5p	MIMAT0000063	LRIG3	121227	21572407
hsa-let-7b-5p	MIMAT0000063	FBXL20	84961	21572407
hsa-let-7b-5p	MIMAT0000063	EPHA4	2043	21572407
hsa-let-7b-5p	MIMAT0000063	DUSP1	1843	21572407
hsa-let-7b-5p	MIMAT0000063	DNAL1	83544	21572407
hsa-let-7b-5p	MIMAT0000063	COLEC12	81035	21572407
hsa-let-7b-5p	MIMAT0000063	CCNT2	905	21572407
hsa-let-7b-5p	MIMAT0000063	BEND4	389206	21572407
hsa-let-7b-5p	MIMAT0000063	ZNF611	81856	21572407
hsa-let-7b-5p	MIMAT0000063	KIAA0391	9692	21572407
hsa-let-7b-5p	MIMAT0000063	ECHDC1	55862	21572407
hsa-let-7b-5p	MIMAT0000063	PMPCA	23203	21572407
hsa-let-7b-5p	MIMAT0000063	ACTA1	58	21572407
hsa-let-7b-5p	MIMAT0000063	MCF2L2	23101	21572407
hsa-let-7b-5p	MIMAT0000063	GSG2	83903	21572407
hsa-let-7b-5p	MIMAT0000063	RAD18	56852	21572407
hsa-let-7b-5p	MIMAT0000063	ZNF460	10794	21572407
hsa-let-7b-5p	MIMAT0000063	USP38	84640	21572407
hsa-let-7b-5p	MIMAT0000063	PLEKHA3	65977	21572407
hsa-let-7b-5p	MIMAT0000063	PDZD8	118987	21572407
hsa-let-7b-5p	MIMAT0000063	FAM222B	55731	21572407
hsa-let-7b-5p	MIMAT0000063	C19orf47	126526	21572407
hsa-let-7b-5p	MIMAT0000063	ARIH1	25820	21572407
hsa-let-7b-5p	MIMAT0000063	HMGA1	3159	23592263
hsa-let-7b-5p	MIMAT0000063	GRPEL2	134266	23592263
hsa-let-7b-5p	MIMAT0000063	FNDC3A	22862	23592263
hsa-let-7b-5p	MIMAT0000063	FAM105A	54491	23592263
hsa-let-7b-5p	MIMAT0000063	ATP6V1F	9296	23592263
hsa-let-7b-5p	MIMAT0000063	CCND1	595	23592263
hsa-let-7b-5p	MIMAT0000063	PLAGL2	5326	23592263
hsa-let-7b-5p	MIMAT0000063	ARID3A	1820	23592263
hsa-let-7b-5p	MIMAT0000063	ATG9A	79065	23592263
hsa-let-7b-5p	MIMAT0000063	EIF4G2	1982	23592263
hsa-let-7b-5p	MIMAT0000063	GLO1	2739	23592263
hsa-let-7b-5p	MIMAT0000063	TMED5	50999	23592263
hsa-let-7b-5p	MIMAT0000063	TMTC3	160418	23592263
hsa-let-7b-5p	MIMAT0000063	NAA20	51126	23592263
hsa-let-7b-5p	MIMAT0000063	MDM4	4194	23592263
hsa-let-7b-5p	MIMAT0000063	YWHAZ	7534	23592263
hsa-let-7b-5p	MIMAT0000063	PCGF3	10336	23592263
hsa-let-7b-5p	MIMAT0000063	MTUS1	57509	23592263
hsa-let-7b-5p	MIMAT0000063	PDP2	57546	23592263
hsa-let-7b-5p	MIMAT0000063	IGF1R	3480	23592263
hsa-let-7b-5p	MIMAT0000063	ABT1	29777	23592263
hsa-let-7b-5p	MIMAT0000063	TNFSF9	8744	23592263
hsa-let-7b-5p	MIMAT0000063	CRY2	1408	23592263
[truncated: 22,603 more rows]
