# Supplementary material for: Integrative microRNA and mRNA deep-sequencing expression profiling in endemic Burkitt lymphoma
Source: BMC Cancer. 2017 Nov 13;17:761. doi: 10.1186/s12885-017-3711-9 (PMC5683570; doi:10.1186/s12885-017-3711-9)
Supplement: Supplementary file 6 — Enriched gene ontologies and KEGG pathways. (XLSX 208 kb) [file 12885_2017_3711_MOESM6_ESM.xlsx]

## Sheet: KEGG
Category	Term	Count	PValue	Fold Enrichment	Bonferroni	Benjamini	FDR
KEGG_PATHWAY	hsa05200:Pathways in cancer	239	2.55581e-12	1.39471	7.59086e-10	7.59086e-10	3.41015e-09
KEGG_PATHWAY	hsa05205:Proteoglycans in cancer	136	3.99046e-12	1.55951	1.18517e-09	5.92585e-10	5.32431e-09
KEGG_PATHWAY	hsa03013:RNA transport	120	6.09198e-12	1.60004	1.80933e-09	6.0311e-10	8.1283e-09
KEGG_PATHWAY	hsa05169:Epstein-Barr virus infection	130	6.43371e-12	1.56917	1.91082e-09	4.77705e-10	8.58424e-09
KEGG_PATHWAY	hsa05203:Viral carcinogenesis	138	8.56119e-12	1.54385	2.54266e-09	5.08532e-10	1.14228e-08
KEGG_PATHWAY	hsa04110:Cell cycle	91	4.01643e-11	1.68306	1.19288e-08	1.98813e-09	5.35894e-08
KEGG_PATHWAY	hsa05211:Renal cell carcinoma	54	3.24418e-10	1.90528	9.6352e-08	1.37646e-08	4.32855e-07
KEGG_PATHWAY	hsa03010:Ribosome	96	3.76799e-10	1.61887	1.11909e-07	1.39886e-08	5.02745e-07
KEGG_PATHWAY	hsa03040:Spliceosome	94	5.3003e-10	1.6209	1.57419e-07	1.7491e-08	7.07195e-07
KEGG_PATHWAY	hsa05220:Chronic myeloid leukemia	58	6.14777e-10	1.84746	1.82589e-07	1.82589e-08	8.20269e-07
KEGG_PATHWAY	hsa05214:Glioma	53	1.77277e-09	1.87	5.26514e-07	4.78649e-08	2.36533e-06
KEGG_PATHWAY	hsa05166:HTLV-I infection	159	2.1568e-09	1.42441	6.40569e-07	5.33808e-08	2.87772e-06
KEGG_PATHWAY	hsa04390:Hippo signaling pathway	101	1.22903e-08	1.53399	3.65021e-06	2.80786e-07	1.63984e-05
KEGG_PATHWAY	hsa04550:Signaling pathways regulating pluripotency of stem cells	94	3.18327e-08	1.53985	9.45428e-06	6.75309e-07	4.2473e-05
KEGG_PATHWAY	hsa04068:FoxO signaling pathway	90	6.37761e-08	1.54034	1.89413e-05	1.26277e-06	8.50935e-05
KEGG_PATHWAY	hsa04722:Neurotrophin signaling pathway	81	2.32838e-07	1.54804	6.91505e-05	4.32205e-06	0.000310665
KEGG_PATHWAY	hsa05215:Prostate cancer	63	2.70244e-07	1.64186	8.02594e-05	4.72132e-06	0.000360574
KEGG_PATHWAY	hsa04141:Protein processing in endoplasmic reticulum	107	3.1802e-07	1.45203	9.44476e-05	5.24732e-06	0.000424319
KEGG_PATHWAY	hsa04144:Endocytosis	153	3.32726e-07	1.36004	9.88147e-05	5.20102e-06	0.00044394
KEGG_PATHWAY	hsa05161:Hepatitis B	94	3.87261e-07	1.48675	0.00011501	5.75081e-06	0.000516704
KEGG_PATHWAY	hsa05212:Pancreatic cancer	49	6.55677e-07	1.72887	0.000194717	9.27311e-06	0.000874836
KEGG_PATHWAY	hsa04012:ErbB signaling pathway	61	1.3472e-06	1.60801	0.00040004	1.81871e-05	0.0017975
KEGG_PATHWAY	hsa05223:Non-small cell lung cancer	43	1.65627e-06	1.761	0.000491793	2.13873e-05	0.00220987
KEGG_PATHWAY	hsa04919:Thyroid hormone signaling pathway	75	3.08381e-06	1.50881	0.000915474	3.81615e-05	0.00411451
KEGG_PATHWAY	hsa05210:Colorectal cancer	46	3.26617e-06	1.70155	0.000969583	3.88014e-05	0.00435781
KEGG_PATHWAY	hsa04120:Ubiquitin mediated proteolysis	87	3.92774e-06	1.45639	0.00116586	4.4866e-05	0.00524048
KEGG_PATHWAY	hsa04350:TGF-beta signaling pathway	58	5.50032e-06	1.58353	0.00163227	6.05018e-05	0.00733857
KEGG_PATHWAY	hsa04910:Insulin signaling pathway	87	6.01039e-06	1.44584	0.0017835	6.37512e-05	0.00801909
KEGG_PATHWAY	hsa04310:Wnt signaling pathway	87	6.01039e-06	1.44584	0.0017835	6.37512e-05	0.00801909
KEGG_PATHWAY	hsa05219:Bladder cancer	33	6.92924e-06	1.8459	0.00205588	7.09627e-05	0.00924497

## Sheet: BP
Category	Term	Count	PValue	Fold Enrichment	Bonferroni	Benjamini	FDR
GOTERM_BP_DIRECT	GO:0006364~rRNA processing	164	1.97911e-25	1.85027	1.76576e-21	1.76576e-21	3.99587e-22
GOTERM_BP_DIRECT	GO:0006413~translational initiation	116	7.32553e-25	2.04429	6.53584e-21	3.26792e-21	1.47905e-21
GOTERM_BP_DIRECT	GO:0016032~viral process	210	6.72917e-24	1.69572	6.00376e-20	2.00125e-20	1.35864e-20
GOTERM_BP_DIRECT	GO:0000122~negative regulation of transcription from RNA polymerase II promoter	427	4.66961e-23	1.43186	4.16623e-19	1.04156e-19	9.42808e-20
GOTERM_BP_DIRECT	GO:0045893~positive regulation of transcription, DNA-templated	321	3.3089e-22	1.50488	2.9522e-18	5.9044e-19	6.68076e-19
GOTERM_BP_DIRECT	GO:0098609~cell-cell adhesion	190	1.42889e-21	1.69274	1.27485e-17	2.12475e-18	2.88496e-18
GOTERM_BP_DIRECT	GO:0019083~viral transcription	95	1.45816e-20	2.04791	1.30097e-16	1.85853e-17	2.94407e-17
GOTERM_BP_DIRECT	GO:0045944~positive regulation of transcription from RNA polymerase II promoter	540	4.47963e-19	1.32902	3.99672e-15	4.99591e-16	9.0445e-16
GOTERM_BP_DIRECT	GO:0006351~transcription, DNA-templated	989	1.04288e-18	1.22139	9.30461e-15	1.03385e-15	2.10561e-15
GOTERM_BP_DIRECT	GO:0000184~nuclear-transcribed mRNA catabolic process, nonsense-mediated decay	96	7.65554e-18	1.94773	6.83028e-14	6.83028e-15	1.54568e-14
GOTERM_BP_DIRECT	GO:0006614~SRP-dependent cotranslational protein targeting to membrane	79	1.00611e-16	2.02911	9.90541e-13	9.00391e-14	2.22045e-13
GOTERM_BP_DIRECT	GO:0051301~cell division	221	2.71198e-16	1.52451	1.98108e-12	1.6509e-13	4.44089e-13
GOTERM_BP_DIRECT	GO:0006412~translation	169	6.1154e-16	1.61277	5.94325e-12	4.5719e-13	1.34337e-12
GOTERM_BP_DIRECT	GO:0000398~mRNA splicing, via spliceosome	151	2.28539e-15	1.64221	2.08014e-11	1.48581e-12	4.70735e-12
GOTERM_BP_DIRECT	GO:0006396~RNA processing	79	3.78135e-15	1.96635	3.36784e-11	2.2452e-12	7.61613e-12
GOTERM_BP_DIRECT	GO:0043161~proteasome-mediated ubiquitin-dependent protein catabolic process	140	4.51677e-15	1.66509	4.06122e-11	2.5383e-12	9.19265e-12
GOTERM_BP_DIRECT	GO:0000209~protein polyubiquitination	129	8.17188e-15	1.69269	7.33e-11	4.31177e-12	1.65867e-11
GOTERM_BP_DIRECT	GO:0006974~cellular response to DNA damage stimulus	140	9.08575e-14	1.62506	8.10263e-10	4.50145e-11	1.83364e-10
GOTERM_BP_DIRECT	GO:0050821~protein stabilization	98	1.34754e-12	1.73977	1.20232e-08	6.32799e-10	2.72082e-09
GOTERM_BP_DIRECT	GO:1900034~regulation of cellular response to heat	62	1.47874e-12	1.99589	1.3193e-08	6.59651e-10	2.98555e-09
GOTERM_BP_DIRECT	GO:0016925~protein sumoylation	86	6.5142e-12	1.77467	5.812e-08	2.76762e-09	1.31524e-08
GOTERM_BP_DIRECT	GO:0045892~negative regulation of transcription, DNA-templated	282	7.34824e-12	1.36444	6.55609e-08	2.98004e-09	1.48363e-08
GOTERM_BP_DIRECT	GO:0042787~protein ubiquitination involved in ubiquitin-dependent protein catabolic process	106	7.93997e-12	1.67271	7.08405e-08	3.08002e-09	1.60311e-08
GOTERM_BP_DIRECT	GO:0006397~mRNA processing	120	9.25282e-12	1.61858	8.25537e-08	3.43974e-09	1.86817e-08
GOTERM_BP_DIRECT	GO:0060071~Wnt signaling pathway, planar cell polarity pathway	70	5.65629e-11	1.83703	5.04654e-07	2.01862e-08	1.14202e-07
GOTERM_BP_DIRECT	GO:0006338~chromatin remodeling	66	1.14772e-10	1.85289	1.024e-06	3.93846e-08	2.31729e-07
GOTERM_BP_DIRECT	GO:0043488~regulation of mRNA stability	75	3.52686e-10	1.75804	3.14666e-06	1.16543e-07	7.12083e-07
GOTERM_BP_DIRECT	GO:0008380~RNA splicing	109	5.78305e-10	1.58534	5.15963e-06	1.84273e-07	1.16762e-06
GOTERM_BP_DIRECT	GO:0007077~mitotic nuclear envelope disassembly	39	8.61072e-10	2.14002	7.68246e-06	2.64913e-07	1.73853e-06
GOTERM_BP_DIRECT	GO:0016567~protein ubiquitination	205	2.01128e-09	1.37868	1.79444e-05	5.98153e-07	4.06082e-06
GOTERM_BP_DIRECT	GO:0090263~positive regulation of canonical Wnt signaling pathway	83	2.09763e-09	1.66994	1.87149e-05	6.03711e-07	4.23517e-06
GOTERM_BP_DIRECT	GO:0000082~G1/S transition of mitotic cell cycle	73	2.18078e-09	1.72794	1.94567e-05	6.08027e-07	4.40305e-06
GOTERM_BP_DIRECT	GO:0008283~cell proliferation	207	4.93447e-09	1.36551	4.40244e-05	1.3341e-06	9.96284e-06
GOTERM_BP_DIRECT	GO:1901796~regulation of signal transduction by p53 class mediator	84	7.68036e-09	1.63555	6.85218e-05	2.01542e-06	1.55069e-05
GOTERM_BP_DIRECT	GO:0006357~regulation of transcription from RNA polymerase II promoter	242	9.57996e-09	1.3249	8.54688e-05	2.44207e-06	1.93422e-05
GOTERM_BP_DIRECT	GO:0006260~DNA replication	100	1.25988e-08	1.55766	0.0001124	3.12239e-06	2.54373e-05
GOTERM_BP_DIRECT	GO:0075733~intracellular transport of virus	42	1.39389e-08	1.98831	0.000124355	3.36115e-06	2.8143e-05
GOTERM_BP_DIRECT	GO:0007067~mitotic nuclear division	147	1.83795e-08	1.4311	0.000163968	4.3153e-06	3.71087e-05
GOTERM_BP_DIRECT	GO:0006406~mRNA export from nucleus	70	2.11044e-08	1.69006	0.000188275	4.82802e-06	4.26103e-05
GOTERM_BP_DIRECT	GO:0007049~cell cycle	131	2.57493e-08	1.45753	0.000229709	5.74336e-06	5.19886e-05
GOTERM_BP_DIRECT	GO:0006468~protein phosphorylation	247	3.07817e-08	1.30779	0.000274596	6.69837e-06	6.2149e-05
GOTERM_BP_DIRECT	GO:0070936~protein K48-linked ubiquitination	39	3.57244e-08	2.00342	0.000318683	7.58886e-06	7.21287e-05
GOTERM_BP_DIRECT	GO:0006355~regulation of transcription, DNA-templated	723	3.64409e-08	1.16064	0.000325073	7.56104e-06	7.35752e-05
GOTERM_BP_DIRECT	GO:0007179~transforming growth factor beta receptor signaling pathway	65	4.17149e-08	1.70581	0.000372111	8.45861e-06	8.42236e-05
GOTERM_BP_DIRECT	GO:0001701~in utero embryonic development	115	4.82907e-08	1.48478	0.000430757	9.5744e-06	9.75003e-05
GOTERM_BP_DIRECT	GO:0002223~stimulatory C-type lectin receptor signaling pathway	72	4.86999e-08	1.65557	0.000434406	9.44562e-06	9.83264e-05
GOTERM_BP_DIRECT	GO:0031047~gene silencing by RNA	75	6.36949e-08	1.63134	0.000568124	1.20911e-05	0.000128602
GOTERM_BP_DIRECT	GO:0006366~transcription from RNA polymerase II promoter	272	7.96014e-08	1.28014	0.000709951	1.47958e-05	0.000160717
GOTERM_BP_DIRECT	GO:0043065~positive regulation of apoptotic process	170	1.06957e-07	1.36815	0.000953814	1.94747e-05	0.000215949
GOTERM_BP_DIRECT	GO:0006511~ubiquitin-dependent protein catabolic process	111	1.56379e-07	1.47251	0.00139424	2.79039e-05	0.000315734
GOTERM_BP_DIRECT	GO:0000387~spliceosomal snRNP assembly	26	1.87775e-07	2.24192	0.00167392	3.2849e-05	0.000379122
GOTERM_BP_DIRECT	GO:0016569~covalent chromatin modification	75	1.93065e-07	1.60246	0.00172104	3.3125e-05	0.000389803
GOTERM_BP_DIRECT	GO:0071260~cellular response to mechanical stimulus	52	1.95897e-07	1.76828	0.00174627	3.29767e-05	0.000395521
GOTERM_BP_DIRECT	GO:0030512~negative regulation of transforming growth factor beta receptor signaling pathway	48	1.98172e-07	1.81078	0.00176653	3.27419e-05	0.000400115
GOTERM_BP_DIRECT	GO:0006281~DNA repair	137	2.2756e-07	1.40753	0.00202823	3.69137e-05	0.00045945
GOTERM_BP_DIRECT	GO:0007059~chromosome segregation	50	2.89773e-07	1.77528	0.00258202	4.6166e-05	0.000585059
GOTERM_BP_DIRECT	GO:0000086~G2/M transition of mitotic cell cycle	87	3.44073e-07	1.53322	0.00306511	5.38551e-05	0.000694691
GOTERM_BP_DIRECT	GO:0051726~regulation of cell cycle	80	4.22819e-07	1.55766	0.00376528	6.50391e-05	0.00085368
GOTERM_BP_DIRECT	GO:0090090~negative regulation of canonical Wnt signaling pathway	100	4.62478e-07	1.48121	0.00411773	6.99337e-05	0.000933753
GOTERM_BP_DIRECT	GO:0007030~Golgi organization	53	4.64534e-07	1.72922	0.004136	6.90738e-05	0.000937903
GOTERM_BP_DIRECT	GO:0045669~positive regulation of osteoblast differentiation	45	5.20336e-07	1.81078	0.00463168	7.61027e-05	0.00105057
GOTERM_BP_DIRECT	GO:0006409~tRNA export from nucleus	28	7.12087e-07	2.11258	0.00633311	0.000102466	0.00143771
GOTERM_BP_DIRECT	GO:0043044~ATP-dependent chromatin remodeling	22	8.31098e-07	2.30941	0.00738764	0.000117692	0.001678
GOTERM_BP_DIRECT	GO:0008285~negative regulation of cell proliferation	212	9.61198e-07	1.29255	0.00853915	0.000133988	0.00194067
GOTERM_BP_DIRECT	GO:0071230~cellular response to amino acid stimulus	37	9.73832e-07	1.90068	0.00865089	0.000133661	0.00196618
GOTERM_BP_DIRECT	GO:0031145~anaphase-promoting complex-dependent catabolic process	55	1.14047e-06	1.6809	0.0101237	0.000154159	0.00230261
GOTERM_BP_DIRECT	GO:0007265~Ras protein signal transduction	50	1.19231e-06	1.72456	0.0105814	0.000158761	0.00240728
GOTERM_BP_DIRECT	GO:0017148~negative regulation of translation	43	1.65412e-06	1.78997	0.0146497	0.000217006	0.00333965
GOTERM_BP_DIRECT	GO:0006446~regulation of translational initiation	30	1.81284e-06	2.01198	0.016044	0.00023438	0.00366011
GOTERM_BP_DIRECT	GO:0006461~protein complex assembly	74	2.2627e-06	1.54021	0.0199855	0.000288357	0.00456837
GOTERM_BP_DIRECT	GO:0010467~gene expression	37	2.33963e-06	1.86108	0.0206578	0.00029396	0.00472367
GOTERM_BP_DIRECT	GO:0018107~peptidyl-threonine phosphorylation	31	2.62797e-06	1.96962	0.0231741	0.000325597	0.00530582
GOTERM_BP_DIRECT	GO:0032436~positive regulation of proteasomal ubiquitin-dependent protein catabolic process	46	2.67121e-06	1.73533	0.0235508	0.00032642	0.00539311
GOTERM_BP_DIRECT	GO:0006369~termination of RNA polymerase II transcription	46	2.67121e-06	1.73533	0.0235508	0.00032642	0.00539311
GOTERM_BP_DIRECT	GO:0007062~sister chromatid cohesion	67	2.7522e-06	1.57052	0.0242561	0.000331771	0.00555662
GOTERM_BP_DIRECT	GO:1900740~positive regulation of protein insertion into mitochondrial membrane involved in apoptotic signaling pathway	26	2.97992e-06	2.09246	0.0262365	0.000354429	0.00601637
GOTERM_BP_DIRECT	GO:0006367~transcription initiation from RNA polymerase II promoter	92	3.16302e-06	1.46133	0.027826	0.000371253	0.00638603
GOTERM_BP_DIRECT	GO:0006457~protein folding	106	3.16511e-06	1.4218	0.0278442	0.000366675	0.00639025
GOTERM_BP_DIRECT	GO:0015031~protein transport	209	3.34327e-06	1.27748	0.0293882	0.000382346	0.00674993
GOTERM_BP_DIRECT	GO:0071456~cellular response to hypoxia	63	3.72699e-06	1.58444	0.0327055	0.000420826	0.00752463
GOTERM_BP_DIRECT	GO:0006915~apoptotic process	288	4.26297e-06	1.22635	0.0373201	0.000475316	0.00860672
GOTERM_BP_DIRECT	GO:0043123~positive regulation of I-kappaB kinase/NF-kappaB signaling	96	4.67251e-06	1.43963	0.0408313	0.000514537	0.00943352

## Sheet: CC
Category	Term	Count	PValue	Fold Enrichment	Bonferroni	Benjamini	FDR
GOTERM_CC_DIRECT	GO:0005654~nucleoplasm	1781	3.17092e-170	1.60121	4.19513e-167	4.19513e-167	5.18856e-167
GOTERM_CC_DIRECT	GO:0005634~nucleus	2810	1.06192e-100	1.29885	1.40492e-97	7.0246e-98	1.73761e-97
GOTERM_CC_DIRECT	GO:0005829~cytosol	1848	5.53659e-92	1.39531	7.32491e-89	2.44164e-89	9.0595e-89
GOTERM_CC_DIRECT	GO:0005737~cytoplasm	2630	2.00939e-73	1.26058	2.65843e-70	6.64607e-71	3.28796e-70
GOTERM_CC_DIRECT	GO:0016020~membrane	1238	3.76223e-61	1.40848	4.97743e-58	9.95486e-59	6.15612e-58
GOTERM_CC_DIRECT	GO:0005730~nucleolus	547	4.37302e-47	1.59757	5.7855e-44	9.6425e-45	7.15555e-44
GOTERM_CC_DIRECT	GO:0005739~mitochondrion	721	8.6826e-28	1.35584	1.14871e-24	1.64101e-25	1.42073e-24
GOTERM_CC_DIRECT	GO:0005925~focal adhesion	261	5.60442e-27	1.67077	7.41464e-24	9.26831e-25	9.17048e-24
GOTERM_CC_DIRECT	GO:0005913~cell-cell adherens junction	223	3.58544e-26	1.72804	4.74353e-23	5.27059e-24	5.86683e-23
GOTERM_CC_DIRECT	GO:0043234~protein complex	256	5.23985e-20	1.55523	6.93232e-17	6.93232e-18	8.57394e-17
GOTERM_CC_DIRECT	GO:0070062~extracellular exosome	1311	4.02294e-15	1.16733	5.28777e-12	4.80727e-13	6.53921e-12
GOTERM_CC_DIRECT	GO:0030529~intracellular ribonucleoprotein complex	100	6.79104e-15	1.84041	8.95983e-12	7.46625e-13	1.108e-11
GOTERM_CC_DIRECT	GO:0000790~nuclear chromatin	131	9.88558e-15	1.6989	1.30725e-11	1.00553e-12	1.61648e-11
GOTERM_CC_DIRECT	GO:0031965~nuclear membrane	150	1.04798e-14	1.63949	1.3807e-11	9.86211e-13	1.70752e-11
GOTERM_CC_DIRECT	GO:0005840~ribosome	116	1.5966e-14	1.74905	2.11511e-11	1.41009e-12	2.61569e-11
GOTERM_CC_DIRECT	GO:0005794~Golgi apparatus	447	6.24969e-13	1.29643	8.26802e-10	5.16751e-11	1.02259e-09
GOTERM_CC_DIRECT	GO:0043231~intracellular membrane-bounded organelle	305	1.36942e-12	1.3681	1.8118e-09	1.06576e-10	2.24084e-09
GOTERM_CC_DIRECT	GO:0048471~perinuclear region of cytoplasm	333	3.1046e-12	1.34216	4.10742e-09	2.2819e-10	5.08008e-09
GOTERM_CC_DIRECT	GO:0005813~centrosome	240	7.21891e-12	1.41011	9.55059e-09	5.02663e-10	1.18122e-08
GOTERM_CC_DIRECT	GO:0016607~nuclear speck	129	7.49036e-12	1.60637	9.90972e-09	4.95486e-10	1.22564e-08
GOTERM_CC_DIRECT	GO:0043209~myelin sheath	103	1.02702e-11	1.69608	1.35875e-08	6.47024e-10	1.68051e-08
GOTERM_CC_DIRECT	GO:0030496~midbody	87	7.02563e-10	1.68804	9.29491e-07	4.22496e-08	1.1496e-06
GOTERM_CC_DIRECT	GO:0000785~chromatin	64	3.52356e-09	1.79988	4.66166e-06	2.02681e-07	5.76558e-06
GOTERM_CC_DIRECT	GO:0005759~mitochondrial matrix	183	5.18994e-09	1.40074	6.86627e-06	2.86095e-07	8.49227e-06
GOTERM_CC_DIRECT	GO:0005789~endoplasmic reticulum membrane	426	7.66881e-09	1.23696	1.01458e-05	4.05833e-07	1.25484e-05
GOTERM_CC_DIRECT	GO:0005667~transcription factor complex	117	1.07509e-08	1.51733	1.42233e-05	5.47053e-07	1.75916e-05
GOTERM_CC_DIRECT	GO:0000932~cytoplasmic mRNA processing body	57	1.14239e-08	1.82908	1.51137e-05	5.59772e-07	1.86929e-05
GOTERM_CC_DIRECT	GO:0005635~nuclear envelope	99	2.4547e-08	1.55844	3.24752e-05	1.15985e-06	4.01661e-05
GOTERM_CC_DIRECT	GO:0000922~spindle pole	73	3.02483e-08	1.67629	4.00177e-05	1.37995e-06	4.94952e-05
GOTERM_CC_DIRECT	GO:0000139~Golgi membrane	300	6.60485e-08	1.27053	8.73783e-05	2.91273e-06	0.000108075
GOTERM_CC_DIRECT	GO:0071013~catalytic step 2 spliceosome	63	8.93395e-08	1.71398	0.000118189	3.81277e-06	0.000146186
GOTERM_CC_DIRECT	GO:0005681~spliceosomal complex	64	9.65666e-08	1.70414	0.000127749	3.99242e-06	0.000158011
GOTERM_CC_DIRECT	GO:0000776~kinetochore	57	9.67474e-08	1.76134	0.000127989	3.87869e-06	0.000158307
GOTERM_CC_DIRECT	GO:0016605~PML body	66	1.11063e-07	1.68566	0.000146926	4.32165e-06	0.000181732
GOTERM_CC_DIRECT	GO:0010494~cytoplasmic stress granule	31	1.12652e-07	2.15532	0.000149027	4.25823e-06	0.000184331
GOTERM_CC_DIRECT	GO:0000502~proteasome complex	45	1.55327e-07	1.87721	0.000205476	5.70825e-06	0.00025416
GOTERM_CC_DIRECT	GO:0005743~mitochondrial inner membrane	230	1.73858e-07	1.30539	0.000229988	6.21659e-06	0.000284483
GOTERM_CC_DIRECT	GO:0042470~melanosome	67	2.0838e-07	1.66037	0.000275649	7.25488e-06	0.00034097
GOTERM_CC_DIRECT	GO:0042645~mitochondrial nucleoid	36	2.58978e-07	2.00236	0.00034257	8.7853e-06	0.000423764
GOTERM_CC_DIRECT	GO:0022625~cytosolic large ribosomal subunit	49	2.94334e-07	1.8036	0.000389328	9.73504e-06	0.000481615
GOTERM_CC_DIRECT	GO:0005815~microtubule organizing center	93	3.34261e-07	1.5214	0.00044213	1.0786e-05	0.000546949
GOTERM_CC_DIRECT	GO:0005844~polysome	31	1.07344e-06	2.04188	0.00141915	3.38128e-05	0.00175645
GOTERM_CC_DIRECT	GO:0005643~nuclear pore	50	1.26809e-06	1.73816	0.00167627	3.90151e-05	0.00207494
GOTERM_CC_DIRECT	GO:0005741~mitochondrial outer membrane	89	1.75517e-06	1.49505	0.0023194	5.27736e-05	0.00287194
GOTERM_CC_DIRECT	GO:0005852~eukaryotic translation initiation factor 3 complex	17	4.42075e-06	2.50295	0.0058316	0.000129962	0.00723341

## Sheet: MF
Category	Term	Count	PValue	Fold Enrichment	Bonferroni	Benjamini	FDR
GOTERM_MF_DIRECT	GO:0005515~protein binding	4454	5.55033e-149	1.22775	1.66843e-145	1.66843e-145	9.99655e-146
GOTERM_MF_DIRECT	GO:0044822~poly(A) RNA binding	823	2.14068e-109	1.76526	6.43487e-106	3.21744e-106	3.85552e-106
GOTERM_MF_DIRECT	GO:0098641~cadherin binding involved in cell-cell adhesion	205	4.30974e-24	1.71182	1.29551e-20	4.31836e-21	7.76216e-21
GOTERM_MF_DIRECT	GO:0003723~RNA binding	338	1.10519e-22	1.49635	3.3222e-19	8.30549e-20	1.99053e-19
GOTERM_MF_DIRECT	GO:0003682~chromatin binding	256	2.83273e-22	1.5855	8.51519e-19	1.70304e-19	5.10196e-19
GOTERM_MF_DIRECT	GO:0031625~ubiquitin protein ligase binding	199	7.89274e-22	1.67909	2.37256e-18	3.95426e-19	1.42154e-18
GOTERM_MF_DIRECT	GO:0005524~ATP binding	785	2.2567e-20	1.27154	6.78365e-17	9.69093e-18	4.06449e-17
GOTERM_MF_DIRECT	GO:0008134~transcription factor binding	189	8.12036e-18	1.61156	2.44098e-14	3.05122e-15	1.46254e-14
GOTERM_MF_DIRECT	GO:0003677~DNA binding	843	2.86359e-15	1.21948	8.67706e-12	9.64118e-13	5.19584e-12
GOTERM_MF_DIRECT	GO:0000166~nucleotide binding	215	1.40422e-14	1.49611	4.20504e-11	4.20508e-12	2.5191e-11
GOTERM_MF_DIRECT	GO:0019901~protein kinase binding	229	1.73348e-14	1.47486	5.20624e-11	4.73299e-12	3.11973e-11
GOTERM_MF_DIRECT	GO:0019899~enzyme binding	204	2.29165e-13	1.48351	6.88825e-10	5.74021e-11	4.12714e-10
GOTERM_MF_DIRECT	GO:0003713~transcription coactivator activity	160	2.52285e-13	1.56233	7.58241e-10	5.83262e-11	4.54303e-10
GOTERM_MF_DIRECT	GO:0004842~ubiquitin-protein transferase activity	200	1.13562e-12	1.4721	3.41376e-09	2.4384e-10	2.04539e-09
GOTERM_MF_DIRECT	GO:0003729~mRNA binding	89	3.8097e-11	1.72418	1.14519e-07	7.63463e-09	6.86155e-08
GOTERM_MF_DIRECT	GO:0003735~structural constituent of ribosome	141	3.9251e-11	1.53805	1.17989e-07	7.37429e-09	7.0694e-08
GOTERM_MF_DIRECT	GO:0061630~ubiquitin protein ligase activity	122	7.33393e-11	1.57987	2.20458e-07	1.29681e-08	1.32089e-07
GOTERM_MF_DIRECT	GO:0044212~transcription regulatory region DNA binding	134	3.18314e-10	1.52345	9.56852e-07	5.31584e-08	5.73307e-07
GOTERM_MF_DIRECT	GO:0016874~ligase activity	163	3.37231e-10	1.46193	1.01372e-06	5.33535e-08	6.07379e-07
GOTERM_MF_DIRECT	GO:0003700~transcription factor activity, sequence-specific DNA binding	490	4.09189e-10	1.23474	1.23002e-06	6.15012e-08	7.3698e-07
GOTERM_MF_DIRECT	GO:0042826~histone deacetylase binding	73	1.86889e-09	1.73311	5.61786e-06	2.67518e-07	3.366e-06
GOTERM_MF_DIRECT	GO:0042802~identical protein binding	386	7.22301e-09	1.24798	2.17121e-05	9.86925e-07	1.30092e-05
GOTERM_MF_DIRECT	GO:0032403~protein complex binding	126	1.33478e-08	1.48118	4.01227e-05	1.7445e-06	2.40404e-05
GOTERM_MF_DIRECT	GO:0003743~translation initiation factor activity	48	1.35218e-08	1.90552	4.06456e-05	1.6936e-06	2.43537e-05
GOTERM_MF_DIRECT	GO:0019904~protein domain specific binding	126	2.99198e-08	1.46693	8.99348e-05	3.59755e-06	5.38877e-05
GOTERM_MF_DIRECT	GO:0008022~protein C-terminus binding	112	5.78984e-08	1.49022	0.000174027	6.69392e-06	0.000104279
GOTERM_MF_DIRECT	GO:0046872~metal ion binding	967	6.66888e-08	1.1318	0.000200447	7.42466e-06	0.000120111
GOTERM_MF_DIRECT	GO:0000980~RNA polymerase II distal enhancer sequence-specific DNA binding	49	9.87012e-08	1.82552	0.000296652	1.05962e-05	0.000177768
GOTERM_MF_DIRECT	GO:0004672~protein kinase activity	198	1.09341e-07	1.33559	0.000328625	1.13337e-05	0.000196931
GOTERM_MF_DIRECT	GO:0042393~histone binding	80	1.33301e-07	1.58794	0.000400622	1.33567e-05	0.000240084
GOTERM_MF_DIRECT	GO:0004843~thiol-dependent ubiquitin-specific protease activity	57	1.84771e-07	1.72539	0.000555267	1.79166e-05	0.000332785
GOTERM_MF_DIRECT	GO:0004674~protein serine/threonine kinase activity	205	2.03375e-07	1.32029	0.000611157	1.91043e-05	0.000366292
GOTERM_MF_DIRECT	GO:0003730~mRNA 3'-UTR binding	39	2.50504e-07	1.9274	0.000752731	2.28184e-05	0.000451175
GOTERM_MF_DIRECT	GO:0005525~GTP binding	206	8.93309e-07	1.29909	0.00268168	7.89759e-05	0.0016089
GOTERM_MF_DIRECT	GO:0031072~heat shock protein binding	34	9.20708e-07	1.96035	0.00276382	7.90725e-05	0.00165825
GOTERM_MF_DIRECT	GO:0003684~damaged DNA binding	46	1.1997e-06	1.76816	0.0035998	0.00010017	0.00216072
GOTERM_MF_DIRECT	GO:0003676~nucleic acid binding	478	1.82452e-06	1.17515	0.0054695	0.000148219	0.00328605
GOTERM_MF_DIRECT	GO:0003924~GTPase activity	133	1.91693e-06	1.37638	0.00574573	0.000151628	0.00345248
GOTERM_MF_DIRECT	GO:0047485~protein N-terminus binding	64	2.08284e-06	1.59776	0.00624147	0.000160526	0.00375128
GOTERM_MF_DIRECT	GO:0003714~transcription corepressor activity	117	3.38578e-06	1.3957	0.010126	0.000254409	0.00609786
GOTERM_MF_DIRECT	GO:0003725~double-stranded RNA binding	44	3.64399e-06	1.74673	0.0108941	0.000267132	0.0065629
GOTERM_MF_DIRECT	GO:0004386~helicase activity	57	3.92534e-06	1.6239	0.0117303	0.000280904	0.0070696
GOTERM_MF_DIRECT	GO:0043130~ubiquitin binding	53	5.11341e-06	1.64545	0.0152534	0.0003574	0.00920923
GOTERM_MF_DIRECT	GO:0008270~zinc ion binding	556	5.49502e-06	1.15176	0.0163824	0.00037534	0.00989647
